# Supplementary material for: How to Fairly Allocate Scarce Medical Resources: Ethical Argumentation under Scrutiny by Health Professionals and Lay People
Source: PLoS One. 2016 Jul 27;11(7):e0159086. doi: 10.1371/journal.pone.0159086 (PMC4963105; doi:10.1371/journal.pone.0159086)
Supplement: S1 Dataset — (CSV) [file pone.0159086.s001.csv]

Gender	Age	HealthState	PoliticalOrientation	Religion	MedicalBackground	RespondentPool	S1_RAND	S1_ORDR	S1_YONG	S1_BHAV	S1_SURV	S1_SICK	S1_MONY	S1_SERV	S1_COMB	S1_Fairest	S_IMPF	S2_RAND	S2_SERV	S2_MONY	S2_SICK	S2_YONG	S2_SURV	S2_ORDR	S2_COMB	S2_Fairest	S3_SICK	S3_MONY	S3_SURV	S3_SERV	S3_YONG	S3_BHAV	S3_ORDR	S3_RAND	S3_COMB	S3_Fairest
2	41	5	7	1	4	1	2	5	2	4	3	6	3	3	2	7	5	2	3	4	6	2	3	6	3	3	5	3	3	3	2	4	6	2	3	3
2	52	7	6	3	4	2	7	7	7	7	7	7	7	7	7	9	7	7	7	7	7	7	7	7	7	9	6	6	6	6	6	6	6	6	6	7
2	53	6	4	1	2	2	4	6	5	4	5	7	1	2	4	7	1	3	1	1	7	3	5	4	5	8	7	2	5	2	1	3	4	3	4	7
2	19	6	7	2	1	3	1	1	5	5	5	4	1	1	7	6	6	1	1	1	5	5	6	4	7	4	4	1	6	1	5	5	4	2	7	6
1	49	6	6	2	4	1	5	5	3	3	3	5	3	3	4	3	3	6	4	2	5	2	3	4	3	9	6	2	3	3	2	3	5	5	3	7
1	29	7	6	3	3	1	3	3	6	5	7	6	1	3	4	7	7	4	2	2	7	4	6	4	5	8	6	1	4	4	4	5	6	6	6	3
1	57	6	1	2	4	1	1	7	6	7	5	7	1	1	5	7	3	1	3	1	7	7	3	7	6	3	7	1	6	1	7	5	7	1	4	3
1	45	6	4	1	3	1	6	5	5	4	6	6	1	1	7	6	4	4	3	1	6	4	6	5	7	7	5	2	5	2	5	4	4	6	7	6
1	52	6	7	1	4	1	1	4	4	4	5	4	1	2	6	6	5	1	5	3	5	5	5	3	6	7	5	3	4	5	4	1	3	3	7	6
1	34	5	9	1	4	1	2	6	6	7	5	4	6	7	5	8	5	3	7	5	3	5	4	6	5	2	4	5	5	7	6	7	5	4	5	2
2	50	5	5	2	4	1	3	5	4	5	6	7	4	6	5	5	7	2	5	6	1	4	7	2	7	6	4	5	7	6	4	3	4	3	6	5
2	21	7	7	1	1	3	2	5	6	5	6	5	3	3	7	6	6	2	2	1	7	4	6	2	4	8	6	6	5	2	6	2	6	6	7	6
2	40	6	9	2	4	1	1	5	7	6	6	7	1	1	6	7	3	2	2	1	4	6	6	4	6	6	6	1	6	1	4	6	6	1	6	3
2	30	5	3	2	4	1	6	5	3	4	4	5	2	3	5	9	4	6	3	2	6	2	4	5	5	8	6	2	3	4	4	4	5	6	6	7
2	55	6	7	2	4	1	1	3	6	7	6	7	2	6	7	7	7	1	6	6	7	1	1	1	6	8	7	6	6	5	2	7	3	1	6	7
1	28	5	3	1	4	1	1	5	4	5	7	6	1	1	2	7	2	1	1	1	7	3	7	2	1	6	6	1	5	1	4	6	6	1	1	7
1	36	6	6	1	4	1	1	5	2	5	5	6	1	1	4	7	1	1	1	1	4	2	4	6	4	3	6	1	1	1	2	5	6	1	3	7
1	51	3	3	2	4	1	1	4	1	1	3	7	1	1	1	7	1	1	1	1	7	1	3	1	1	8	7	1	3	1	1	1	3	1	1	7
2	62	7	3	1	2	2	1	3	4	1	5	7	1	1	7	6	1	1	1	1	7	1	7	7	1	6	7	4	6	1	6	2	6	1	5	7
1	36	6	6	2	4	1	4	5	5	5	5	5	4	4	5	7	5	4	4	4	5	5	4	5	5	7	5	4	4	4	4	5	5	4	5	6
2	61	6	5	1	2	2	1	3	5	2	5	7	1	2	2	7	5	1	1	1	7	2	2	1	2	8	7	2	7	1	5	2	3	1	2	5
1	37	6	6	1	4	1	5	5	4	5	5	7	5	2	4	7	5	4	5	5	4	4	4	5	4	7	3	2	5	2	6	3	6	5	5	5
1	49	5	11	2	4	1	1	6	6	5	5	7	4	1	6	3	3	1	1	6	7	6	6	7	4	3	7	6	7	1	6	2	7	2	7	5
1	20	7	2	2	1	3	1	5	5	6	5	2	1	1	1	8	1	4	1	1	6	1	4	5	1	8	5	1	2	1	2	6	5	1	1	8
2	60	6	6	1	2	2	2	3	6	5	5	5	2	2	5	6	3	4	2	2	6	3	7	3	6	8	6	2	5	2	4	3	3	3	4	7
1	48	6	6	2	4	1	2	5	5	6	4	7	3	5	2	7	5	2	3	4	5	3	3	4	2	8	7	4	3	5	4	3	5	2	2	7
1	41	6	4	1	2	2	1	6	6	6	6	7	3	2	3	7	4	1	2	3	6	3	6	6	3	6	7	3	6	2	5	6	5	1	3	7
1	22	7	2	1	1	3	2	4	5	3	6	5	1	1	6	6	4	1	1	1	6	2	6	1	2	8	5	1	6	2	6	4	5	2	6	6
2	50	5	11	1	4	1	3	7	5	6	6	7	6	4	5	7	4	3	4	6	6	5	6	7	5	3	5	6	6	3	5	5	7	3	4	3
1	35	5	6	1	4	1	1	6	1	1	1	6	1	1	1	7	1	1	1	1	5	4	1	4	1	8	1	1	1	1	1	1	5	1	1	3
2	60	7	7	1	4	1	1	7	4	1	4	7	1	1	4	3	5	1	5	1	4	1	4	7	1	3	4	4	1	1	1	7	7	1	1	3
1	60	6	8	1	2	2	4	7	2	2	4	7	1	2	4	7	5	4	2	1	7	1	4	7	1	8	7	1	4	4	4	4	6	4	4	1
2	61	6	8	1	4	1	3	7	5	4	5	3	4	4	4	3	5	4	4	3	3	4	5	4	6	7	4	3	5	4	5	6	5	3	4	8
2	41	2	3	2	4	1	4	5	6	4	6	5	4	5	6	6	4	4	5	4	3	6	4	3	5	1	3	5	5	4	5	4	4	3	6	6
2	61	6	9	1	2	2	7	2	2	5	5	6	1	1	7	6	6	1	1	1	2	2	2	5	5	4	3	6	2	1	4	5	3	1	7	6
1	60	7	4	1	4	1	1	5	6	6	6	6	2	2	7	6	1	1	1	1	7	6	5	4	6	8	7	1	4	1	6	6	6	1	4	7
1	53	5	6	1	2	2	2	5	4	4	5	6	3	3	7	6	6	2	2	3	6	2	6	4	6	8	7	1	3	4	4	5	5	1	6	7
1	22	7	8	1	1	3	1	6	5	6	6	6	1	1	6	6	2	3	1	3	6	2	3	5	2	8	7	2	3	1	3	5	5	3	3	7
1	43	5	6	3	4	1	3	4	5	4	4	7	2	2	4	7	2	2	2	2	7	2	2	5	3	8	7	4	4	3	5	5	4	2	5	7
1	57	6	3	2	4	1	5	5	6	6	7	6	1	1	7	6	6	6	1	1	5	6	6	1	7	7	1	1	6	4	6	6	1	7	7	6
2	58	3	9	2	4	1	1	6	3	6	3	7	1	1	6	7	2	1	1	2	7	6	6	6	6	8	6	5	5	2	5	5	7	1	5	3
2	35	7	6	1	4	1	1	5	5	1	6	5	1	2	4	5	6	1	2	3	7	2	6	5	1	8	6	2	2	2	6	2	7	1	2	3
1	36	6	7	2	3	1	4	4	6	5	6	4	1	1	7	6	1	6	1	1	6	4	6	6	7	7	6	1	7	1	6	7	4	6	7	6
2	19	6	3	2	1	3	1	5	3	4	6	6	2	5	5	5	4	1	6	2	7	3	5	5	6	8	4	1	6	4	3	4	6	1	5	5
2	24	7	7	1	4	1	2	4	5	5	4	5	2	5	5	6	5	3	5	2	5	4	6	5	5	6	5	2	5	5	4	6	4	3	6	8
1	54	5	9	2	4	1	1	7	2	6	6	6	6	2	6	3	1	1	1	2	6	1	6	1	2	6	5	6	2	3	1	7	6	1	2	8
1	17	7	4	1	1	3	1	5	5	3	4	7	2	1	5	7	4	1	1	1	5	5	6	2	5	6	7	1	5	1	6	2	5	2	5	7
1	57	6	10	1	4	1	1	7	7	7	7	6	5	1	3	3	1	1	1	5	7	3	3	1	4	8	5	6	7	1	5	5	6	1	4	5
1	47	6	4	1	2	2	4	4	5	5	6	7	1	2	3	7	5	2	2	1	5	5	6	5	2	6	7	1	5	2	2	5	5	3	3	7
2	53	2	6	2	3	1	1	1	2	3	7	3	1	2	6	5	2	1	2	5	5	3	7	3	7	6	3	3	4	2	2	3	2	1	5	6
2	42	6	8	2	2	2	1	4	6	4	6	2	4	1	6	6	3	1	1	1	2	7	7	1	7	7	2	5	5	1	6	2	2	2	6	6
2	60	6	4	3	4	1	1	7	4	5	5	6	5	4	2	3	4	1	4	5	6	2	6	7	2	3	6	5	6	5	4	5	7	1	2	3
2	52	4	5	1	4	1	2	5	6	4	6	4	2	2	5	5	3	2	2	4	6	2	6	6	4	8	6	5	5	4	4	6	4	1	4	3
2	27	4	4	2	4	1	1	6	2	3	3	7	5	4	2	7	4	2	5	5	6	1	4	7	2	3	7	5	3	5	1	3	6	1	1	7
2	33	6	7	2	4	1	1	6	2	2	4	7	1	1	1	7	1	1	1	3	5	2	5	4	2	8	6	2	4	1	2	2	2	1	1	7
1	19	6	3	1	1	3	2	4	6	6	6	3	2	4	7	6	3	2	4	2	7	3	6	2	3	8	6	3	5	4	5	5	4	2	7	6
2	33	6	6	1	4	1	4	7	4	6	3	6	1	3	2	3	4	2	3	1	5	2	3	6	3	3	4	1	4	5	4	6	7	2	3	3
2	51	3	4	2	3	1	2	5	3	3	3	6	1	2	3	7	4	3	2	1	6	2	2	6	5	8	7	2	2	2	3	2	5	2	3	7
1	20	6	2	2	1	3	2	4	4	2	4	4	1	1	6	9	4	2	1	1	5	5	6	3	5	9	5	1	6	1	7	2	2	3	6	9
2	55	5	2	2	2	2	5	4	5	4	6	5	1	1	7	6	2	2	1	1	5	1	5	4	7	7	6	1	7	1	4	2	3	1	7	6
1	49	7	5	2	4	1	2	5	6	7	4	6	2	1	4	8	4	1	2	2	7	3	2	6	4	8	6	4	5	2	6	6	5	1	4	7
1	30	7	7	1	4	1	1	7	6	6	7	7	1	4	7	6	4	1	5	2	4	7	7	5	7	7	7	2	7	5	7	7	7	1	7	6
2	69	5	3	1	2	2	4	5	3	2	6	7	1	2	7	6	5	1	1	1	7	2	4	1	5	8	4	1	5	1	3	4	5	4	5	6
1	35	5	4	1	2	2	4	4	5	2	5	6	1	2	5	7	1	2	1	1	7	1	5	1	1	8	6	1	5	2	4	2	5	2	5	7
2	52	6	9	2	4	1	7	6	1	6	2	4	2	2	3	9	5	7	1	1	2	3	4	1	3	9	5	1	4	2	2	6	5	7	3	9
1	30	5	9	3	4	1	3	6	5	5	4	6	4	3	6	3	4	4	3	4	6	4	5	6	6	7	6	4	4	3	4	4	5	4	6	6
2	38	7	4	3	4	1	2	6	3	4	6	7	6	4	7	7	5	5	5	5	6	2	2	7	7	7	7	6	3	5	4	6	7	5	6	3
1	25	6	8	2	4	1	3	3	4	6	6	7	2	3	2	7	4	3	4	3	7	2	6	5	4	8	7	2	2	2	3	5	4	2	2	7
1	30	7	5	1	1	3	6	4	6	1	6	7	1	1	6	7	1	1	1	1	7	6	3	1	3	8	7	2	5	1	6	5	5	2	7	7
1	38	5	5	1	4	1	2	6	1	3	7	4	5	2	1	5	4	1	1	4	7	1	6	2	2	8	6	5	4	4	5	2	4	4	1	7
1	19	2	4	2	1	3	1	3	4	5	7	6	1	2	4	5	5	1	1	2	3	4	6	1	6	7	6	2	3	1	2	2	5	1	5	7
2	32	7	4	1	4	1	5	5	4	1	4	6	1	1	4	7	1	4	1	1	5	2	5	6	6	7	5	1	5	1	4	1	6	4	6	3
2	61	6	3	2	2	2	2	5	3	4	4	7	1	2	5	3	6	1	2	1	7	1	4	4	4	8	7	1	3	2	1	5	1	1	3	7
2	28	6	3	2	4	1	6	6	3	5	4	5	2	4	7	6	6	7	5	1	7	3	3	3	7	7	7	1	7	3	3	5	3	7	7	6
2	43	5	7	1	4	1	4	4	5	5	4	6	4	4	4	1	4	4	4	4	5	5	4	4	4	2	5	4	4	5	5	5	5	4	5	5
1	45	5	4	1	4	1	6	6	5	5	2	7	4	2	4	7	4	7	1	2	5	1	5	2	1	9	6	6	1	5	1	6	6	4	4	3
1	22	6	9	3	1	3	2	5	4	7	7	6	2	2	5	7	5	3	1	3	7	3	5	6	4	8	5	2	3	2	2	6	7	2	5	3
2	56	6	5	1	4	1	1	6	2	5	5	7	1	3	2	7	5	1	2	1	3	2	5	4	3	4	6	2	3	4	2	3	5	1	2	7
2	50	3	5	2	4	1	3	5	6	5	5	7	1	1	7	7	1	1	1	1	7	6	6	5	6	8	6	3	4	1	5	6	6	1	6	1
2	30	5	6	1	4	1	1	7	3	3	5	7	1	1	1	7	5	1	2	1	7	1	7	3	3	8	6	6	5	2	2	4	5	2	5	7
2	25	7	3	3	1	3	4	7	5	3	6	4	1	2	6	3	3	2	2	1	6	2	7	6	4	3	5	1	3	2	2	2	7	6	6	3
1	58	7	4	2	2	2	5	2	3	6	3	6	1	2	5	7	5	2	2	1	3	1	6	4	5	6	6	1	4	2	1	5	5	7	6	9
2	18	7	7	2	1	3	2	5	3	6	6	7	4	1	6	6	3	1	1	3	6	2	6	2	3	9	3	5	2	1	6	2	3	1	6	6
2	42	6	6	1	3	1	1	4	1	5	1	4	1	1	1	3	1	1	1	1	5	2	1	4	1	3	3	1	1	1	1	2	3	1	3	3
2	25	5	2	2	1	3	7	5	6	7	7	7	2	5	7	6	5	5	5	2	7	6	6	6	6	4	7	1	6	4	5	6	7	5	7	7
2	47	6	9	1	2	2	3	1	5	7	6	2	2	3	2	5	4	2	2	1	2	5	5	2	6	7	3	2	3	2	4	4	2	1	6	6
1	53	6	5	2	4	1	1	7	6	4	4	7	1	1	6	7	3	1	1	1	7	4	4	6	4	1	6	7	1	1	3	7	6	1	4	1
2	61	6	3	2	2	2	2	5	6	6	6	6	1	1	6	6	2	2	1	1	6	5	5	5	5	8	6	2	5	1	6	6	6	2	6	6
2	26	6	2	2	4	1	1	6	4	4	6	6	2	1	5	7	3	2	1	2	4	3	5	4	4	6	4	3	7	2	4	2	5	1	5	5
1	47	7	3	3	2	2	2	2	6	7	7	5	1	1	5	5	6	1	2	1	2	2	6	2	6	6	7	1	5	1	4	5	3	3	6	7
2	52	6	8	2	4	1	5	3	3	5	4	3	6	2	6	6	4	3	1	6	5	4	2	2	6	7	3	6	5	2	3	6	2	4	6	6
1	43	5	5	1	4	1	7	1	1	1	1	1	1	1	1	9	1	3	1	1	7	1	1	1	1	8	1	1	1	1	1	1	1	7	1	9
1	58	6	6	3	2	2	1	3	6	5	6	5	5	5	5	5	5	2	4	4	5	5	6	2	5	6	4	6	5	4	5	5	6	2	5	3
2	46	5	8	1	4	1	1	6	1	4	2	7	1	1	1	7	5	1	1	1	7	1	3	4	1	8	7	1	1	1	1	3	6	7	1	7
2	58	6	7	1	2	2	1	1	5	2	5	5	3	5	5	7	6	1	5	1	5	5	6	1	2	6	5	4	2	4	4	5	1	1	3	7
2	45	5	7	2	4	1	4	4	4	4	4	4	4	4	4	9	4	4	4	4	4	4	4	4	4	1	4	4	4	4	4	4	4	4	4	8
1	62	4	7	3	4	1	2	5	6	4	5	5	2	3	5	1	4	2	3	3	6	4	4	5	6	7	5	4	4	3	5	4	3	2	6	6
2	48	6	9	1	4	1	2	3	6	4	2	6	2	2	6	7	6	5	1	2	7	6	4	6	5	8	6	2	6	2	5	5	5	3	6	7
2	42	6	2	3	2	2	1	2	3	1	3	2	1	1	6	6	2	1	1	1	4	3	2	3	5	8	4	1	1	1	1	1	2	1	5	6
1	24	6	5	1	1	3	3	7	3	5	7	7	2	3	6	7	6	6	3	2	6	2	5	6	5	8	6	3	6	4	3	6	5	5	6	6
1	20	7	8	2	1	3	1	6	3	3	5	6	4	1	2	7	5	2	1	7	5	5	5	3	4	5	7	6	5	1	2	3	5	1	4	9
1	27	5	4	2	4	1	1	5	3	7	2	7	2	1	3	7	2	2	1	3	7	1	1	3	2	8	7	1	1	1	2	7	6	3	1	8
2	38	6	3	1	4	1	3	5	6	3	3	5	1	2	5	6	6	2	1	1	4	3	4	5	2	4	4	1	6	2	3	4	3	3	5	5
1	53	7	8	1	2	2	1	7	5	1	7	7	1	1	7	7	2	4	1	1	7	2	5	7	2	8	7	1	2	1	5	2	7	1	2	7
1	55	2	7	1	4	1	1	2	4	7	5	6	4	7	5	2	6	1	5	4	7	4	5	3	6	8	6	4	5	1	4	7	2	1	7	7
2	61	6	4	2	2	2	6	6	1	6	1	5	2	3	6	3	3	2	3	2	6	2	3	3	2	8	6	2	2	2	2	5	6	3	5	7
1	52	7	6	2	4	1	1	7	1	1	1	7	1	1	3	3	1	1	1	1	7	1	1	7	1	3	7	1	1	1	1	7	7	1	1	3
2	30	5	8	2	4	1	1	6	4	6	4	7	6	5	4	7	3	1	3	5	7	4	4	5	4	8	7	4	5	3	4	5	6	1	4	7
2	35	7	3	2	2	2	1	2	5	6	6	5	4	2	7	6	6	1	2	4	5	6	7	2	6	7	7	4	6	2	5	6	5	4	4	6
2	59	7	4	2	4	1	1	5	1	3	4	6	1	1	3	7	4	1	1	1	6	1	3	5	1	8	5	1	1	3	1	4	4	1	5	7
2	44	5	6	1	4	1	1	7	6	1	3	5	1	6	2	3	6	1	6	2	6	2	4	7	5	3	7	4	6	6	7	2	7	1	3	1
1	27	4	4	1	4	1	2	5	4	4	4	6	2	2	4	7	2	2	3	3	6	4	5	5	5	3	6	2	5	2	4	3	5	3	4	7
1	43	5	1	2	4	1	4	6	4	3	3	7	1	3	5	7	1	1	1	1	7	1	2	3	2	8	7	1	5	3	3	3	5	3	4	7
2	40	6	9	2	4	1	1	6	3	6	4	5	4	1	5	3	4	1	2	5	6	3	2	5	4	6	6	5	3	1	3	6	5	1	5	7
2	45	4	8	3	4	1	5	4	4	6	5	2	4	5	3	6	4	4	4	5	4	5	3	2	3	7	2	3	4	4	4	4	2	5	3	7
2	48	6	9	1	4	1	2	6	5	6	6	5	3	3	3	3	4	2	2	3	6	5	5	6	5	3	6	5	5	3	5	5	6	2	5	3
2	58	5	4	1	4	1	1	5	1	7	1	7	4	6	5	7	5	1	6	3	7	1	4	7	5	8	7	3	1	5	1	7	7	1	5	7
1	21	6	4	2	1	3	5	6	4	6	6	6	1	1	2	7	2	4	1	1	6	4	7	6	3	6	6	2	5	2	5	5	6	7	4	9
2	52	7	5	1	4	1	1	5	3	1	4	7	1	1	5	7	5	1	1	1	7	1	4	5	5	4	6	1	1	1	4	1	5	1	6	6
1	44	7	9	1	4	1	1	1	1	1	1	2	2	2	1	1	1	1	1	1	1	1	1	1	1	1	1	1	1	1	1	1	1	1	1	1
2	33	6	7	1	1	3	5	6	2	5	5	6	1	1	2	3	1	6	1	1	5	1	5	6	4	3	6	1	4	1	1	5	6	5	5	3
2	41	7	6	1	2	2	4	5	4	4	5	6	2	4	6	6	3	2	3	3	5	5	6	4	6	7	5	2	6	3	4	4	4	2	4	5
2	41	5	6	1	4	1	5	3	4	4	5	4	3	3	6	6	5	5	4	5	5	4	6	4	6	7	3	4	2	2	2	4	3	5	6	6
1	25	6	6	1	3	1	4	3	4	3	4	6	1	1	7	6	2	3	1	2	7	3	5	5	6	8	7	2	2	3	3	4	6	5	5	3
1	16	6	4	2	1	3	4	5	4	2	3	7	2	5	4	7	5	6	5	3	3	3	5	3	5	9	6	5	3	5	5	3	3	3	5	7
2	55	5	8	1	4	1	5	4	5	5	5	6	1	3	7	6	5	5	4	2	6	5	6	4	7	7	6	1	6	4	5	5	5	5	7	6
1	52	3	3	1	3	1	1	4	7	4	7	7	1	1	4	6	4	1	1	4	7	3	4	4	4	5	7	1	5	1	5	3	7	1	1	6
1	30	7	6	2	4	1	1	7	1	5	4	7	1	1	1	3	1	1	1	1	7	1	1	7	1	8	7	1	1	1	1	4	7	1	1	7
2	61	7	3	1	2	2	2	6	2	4	2	5	2	2	3	3	4	2	1	2	5	2	5	1	2	8	3	2	5	4	3	5	4	3	5	6
1	42	6	9	1	4	1	1	5	4	5	5	6	3	1	4	7	2	1	2	4	6	4	4	5	5	8	6	4	5	2	4	4	5	1	3	7
1	59	6	5	1	2	2	4	5	7	6	6	5	1	5	4	1	6	2	3	1	3	7	5	2	4	1	6	2	5	4	6	6	5	4	4	1
1	43	7	8	1	2	2	6	5	5	5	7	6	1	2	6	5	7	5	2	1	7	6	6	5	4	4	6	4	6	4	4	5	4	4	5	7
1	54	7	2	1	3	1	4	4	7	7	6	6	2	6	7	6	7	3	6	4	4	7	7	3	7	7	5	2	6	6	7	6	5	5	7	6
2	27	5	6	2	4	1	1	4	7	1	7	7	1	1	4	1	4	1	1	2	7	2	4	7	4	8	7	1	7	1	7	1	1	1	7	7
2	30	5	5	2	4	1	4	6	2	1	3	7	1	1	3	7	4	1	1	1	7	1	2	6	3	8	7	1	1	1	1	2	6	4	3	7
2	35	4	9	1	4	1	5	2	4	4	5	7	4	2	6	7	5	4	2	5	6	6	4	2	4	8	4	5	4	3	6	5	6	5	6	6
1	19	7	4	2	1	3	2	3	5	5	6	6	2	3	6	5	5	5	3	3	6	4	5	4	5	8	6	2	5	3	6	5	5	4	6	1
2	44	6	3	2	2	2	2	4	4	5	6	2	1	1	7	6	2	1	2	2	5	5	6	6	7	7	6	2	6	1	2	2	6	3	7	6
1	46	6	6	1	4	1	1	6	7	5	7	4	4	5	5	1	5	5	5	5	7	4	7	7	4	6	5	4	7	5	7	5	3	3	6	5
1	54	5	5	1	4	1	1	6	1	6	1	7	5	1	1	7	1	1	1	4	7	1	1	6	1	8	7	4	1	1	1	6	6	1	1	7
2	48	6	4	1	2	2	3	6	5	3	4	4	2	1	6	6	3	2	1	1	5	2	5	2	6	7	5	1	4	1	5	5	5	5	6	6
2	68	6	6	1	2	2	5	2	4	5	5	6	1	1	6	6	4	4	1	1	6	4	7	2	4	9	6	1	5	1	5	5	2	5	7	9
1	24	5	7	2	4	1	2	6	6	7	6	6	1	1	7	6	1	1	1	1	6	5	7	4	7	7	7	4	7	1	7	7	6	2	5	5
2	34	5	7	1	4	1	5	6	4	4	3	5	3	5	4	3	5	5	4	2	6	3	5	6	5	8	5	2	3	4	3	4	6	5	3	3
2	47	5	3	2	4	1	2	6	2	3	3	7	3	3	3	7	4	2	3	1	7	2	3	6	2	8	7	4	3	3	6	4	7	2	5	3
1	72	6	5	1	4	2	1	5	5	5	6	4	2	4	4	5	5	1	2	2	4	4	6	5	4	6	5	4	6	1	4	5	5	1	6	5
2	37	6	6	2	4	1	2	5	3	2	5	4	3	1	5	3	4	4	1	3	6	4	5	5	4	6	6	5	5	1	3	4	5	4	2	7
2	57	6	7	1	2	2	1	5	6	1	6	7	1	1	1	7	1	1	1	1	6	1	5	2	1	8	5	1	6	1	6	1	2	1	1	5
2	62	6	8	2	4	1	1	6	5	5	6	7	3	3	4	7	4	2	2	2	5	4	5	4	3	6	5	4	6	2	6	5	4	1	2	5
1	49	4	6	2	4	1	3	4	2	7	5	7	3	1	3	8	5	1	2	3	6	4	4	6	4	8	7	1	4	1	4	7	4	2	2	7
2	51	6	5	1	2	2	4	5	5	5	7	6	2	1	5	5	6	2	1	2	4	5	6	2	3	6	5	5	4	1	3	5	2	2	5	8
2	53	6	4	2	2	2	4	3	4	5	4	5	1	3	5	6	3	2	2	1	4	2	4	2	3	8	4	2	3	3	4	4	3	4	5	6
2	57	5	3	1	4	1	1	7	4	3	6	5	1	3	6	3	6	4	1	1	7	2	3	5	5	8	6	1	4	3	3	5	6	2	6	6
2	61	6	3	2	2	2	1	5	2	2	6	7	1	1	2	7	1	1	1	1	7	1	5	1	1	8	7	1	6	1	2	2	6	1	2	7
1	20	6	7	2	1	3	1	5	3	2	5	6	1	2	1	7	3	1	1	1	6	1	7	5	1	6	7	2	4	3	1	2	7	1	1	3
1	57	6	10	1	4	1	1	5	6	4	6	6	1	1	7	6	2	1	1	1	5	6	6	3	7	7	1	1	1	1	6	4	7	1	7	6
2	65	6	6	2	2	2	4	5	6	6	6	5	5	5	6	6	5	5	5	5	5	5	6	5	7	7	7	5	5	5	6	5	5	5	7	6
1	40	6	6	2	4	1	2	5	5	2	6	6	1	1	6	7	2	1	1	1	7	3	6	4	5	8	7	1	6	1	6	5	6	1	5	7
1	34	6	6	1	4	1	1	2	5	7	7	7	1	1	7	7	1	1	2	1	5	7	6	2	5	7	7	1	6	1	5	4	5	1	6	7
2	60	4	4	1	4	1	1	7	6	4	4	7	1	1	4	7	1	1	1	1	7	5	5	4	4	8	7	1	7	1	5	7	3	1	4	7
1	48	5	5	1	4	1	1	7	1	7	7	7	1	1	1	7	1	1	1	1	7	2	1	5	1	8	7	1	1	1	1	7	7	1	1	7
2	34	6	9	1	4	1	2	6	5	5	6	7	1	5	5	7	4	2	5	1	6	5	6	5	5	8	6	2	4	5	5	5	5	2	3	7
1	59	7	6	1	4	1	2	6	3	3	4	6	5	2	5	3	5	1	3	4	3	3	3	2	2	5	6	4	2	2	4	5	5	2	4	9
1	46	2	6	1	4	1	1	6	3	3	1	7	1	1	3	7	1	1	1	1	7	1	5	6	4	8	7	1	4	1	5	4	5	1	7	7
2	62	6	11	1	2	2	3	1	3	4	4	6	1	1	7	6	6	1	1	1	6	1	5	1	2	4	6	4	4	1	5	2	3	2	6	6
2	32	4	5	2	4	1	3	3	5	7	5	7	1	5	3	7	7	2	5	1	7	5	6	4	3	4	6	1	5	6	4	7	4	2	3	8
1	24	6	4	2	3	1	1	6	7	4	7	7	4	1	5	1	3	1	2	2	6	5	6	6	5	8	6	5	6	2	6	2	6	1	5	5
2	33	4	5	3	4	1	1	2	1	1	2	5	1	1	1	9	2	1	1	1	7	1	4	2	1	4	1	2	1	1	1	1	2	1	2	8
2	21	6	4	1	1	3	1	6	4	3	6	6	1	1	6	7	4	1	1	2	4	5	6	4	7	7	6	2	6	1	5	2	4	1	7	6
1	56	6	4	1	2	2	4	5	5	4	4	4	2	1	5	3	6	6	1	1	6	3	3	6	5	7	5	2	5	1	2	5	5	5	5	6
1	42	4	8	1	4	1	1	3	5	5	6	7	1	1	1	7	1	1	1	1	7	1	3	2	1	8	7	4	4	4	6	4	4	4	5	7
1	36	5	5	1	4	1	1	6	3	7	4	5	2	3	3	8	6	2	4	2	5	3	5	2	2	4	6	1	4	5	2	6	5	4	4	7
1	56	5	8	1	4	1	1	6	1	2	3	6	1	1	1	6	2	1	1	1	6	1	2	6	2	8	6	2	2	1	3	1	6	1	2	7
1	41	4	5	1	4	1	1	6	2	2	3	6	2	1	2	7	1	2	3	3	6	3	1	5	3	3	5	1	1	1	1	1	5	1	1	7
1	27	5	6	2	3	1	1	5	6	6	6	5	2	2	5	8	5	1	2	2	7	5	4	5	4	8	6	1	5	2	5	6	4	1	5	8
1	48	6	7	2	4	1	1	4	5	6	5	7	1	4	5	8	2	7	3	1	7	5	3	6	6	8	4	2	5	4	6	5	5	5	6	5
2	41	3	6	2	4	1	1	5	5	4	5	7	2	2	4	7	4	1	3	1	7	4	5	3	3	8	7	3	5	5	6	6	5	2	6	7
2	20	7	4	2	1	3	4	5	5	5	5	5	1	1	6	6	1	1	1	1	5	5	6	1	5	6	5	1	5	1	4	5	5	4	6	6
2	60	3	5	1	4	1	1	4	6	7	7	6	1	5	6	5	7	1	5	7	5	5	7	4	7	4	5	1	7	1	6	5	5	1	6	5
2	30	5	3	1	4	1	1	7	2	5	4	7	2	1	2	7	6	1	3	2	7	4	6	7	5	8	7	4	3	1	2	3	6	1	1	7
1	57	5	9	1	4	1	1	7	4	7	3	7	6	1	5	3	1	1	1	7	7	1	4	7	4	8	6	7	4	1	4	7	1	1	4	4
1	55	4	6	1	2	2	1	7	6	1	6	7	1	1	1	7	4	1	1	1	7	1	5	7	2	8	7	6	7	1	7	2	4	1	3	7
1	47	5	7	1	4	1	1	5	3	4	4	6	2	2	1	7	5	1	3	2	6	2	5	5	1	8	6	2	2	2	3	5	5	1	2	7
1	53	5	5	2	3	1	1	1	7	7	7	7	1	1	7	7	7	7	1	1	7	7	7	7	1	4	7	1	7	1	7	4	1	1	7	6
2	50	3	6	2	4	1	3	4	4	5	4	5	3	4	3	7	3	3	3	3	5	4	3	4	4	8	5	4	4	3	5	5	4	3	4	7
1	55	6	3	1	4	1	7	3	4	4	4	3	2	4	6	6	6	7	5	1	1	5	5	1	7	9	1	1	5	5	6	4	2	6	7	6
1	31	6	8	1	4	1	1	7	6	7	7	7	1	2	1	7	2	2	2	2	7	2	7	6	2	8	7	2	4	4	2	7	7	1	1	7
2	53	4	7	2	4	1	1	6	3	5	5	7	3	3	2	7	2	1	3	3	7	2	5	7	2	8	5	2	5	3	4	5	6	1	2	3
1	30	7	6	1	3	1	1	5	1	6	5	5	1	1	5	9	1	1	1	1	6	1	1	4	1	8	5	1	4	1	1	5	5	1	6	6
1	25	4	9	2	4	1	1	7	4	1	4	7	1	1	4	3	1	3	1	4	7	1	2	5	1	8	7	1	1	1	1	1	7	1	1	7
2	33	7	6	3	4	1	1	7	2	7	7	7	1	1	1	7	1	1	1	1	7	3	7	7	1	6	4	1	6	1	2	7	7	1	1	3
1	41	7	6	1	4	1	4	6	6	6	7	6	5	3	5	5	7	5	4	4	6	4	5	7	3	4	7	5	5	3	5	6	6	4	6	7
2	46	6	4	1	4	1	4	5	4	3	5	5	2	2	7	6	5	3	2	3	5	2	5	5	6	7	5	2	5	3	4	2	5	3	7	6
1	41	5	6	2	4	1	2	3	5	6	4	4	2	1	2	8	2	2	1	1	5	3	5	5	2	3	6	1	4	1	3	3	5	1	3	5
1	39	6	6	1	4	1	1	4	1	2	7	7	1	1	1	7	1	1	1	1	7	1	6	7	1	3	7	1	4	1	1	1	7	1	1	3
1	18	5	9	2	1	3	1	4	3	7	5	4	5	1	3	8	2	1	1	4	6	1	5	6	4	8	6	5	5	2	4	7	5	1	3	8
1	38	6	2	2	4	1	1	7	2	1	2	7	1	1	2	7	1	1	1	1	7	1	5	1	2	8	7	1	1	1	1	1	7	1	4	7
2	57	6	5	1	2	2	1	3	6	4	5	3	5	1	4	5	4	1	1	3	6	1	6	1	6	8	3	5	6	3	6	5	4	1	6	5
2	51	5	8	1	4	1	1	7	1	1	1	7	1	1	1	3	1	1	1	1	7	7	1	1	1	8	7	1	1	1	1	1	1	1	1	7
2	23	6	6	3	1	3	1	3	6	3	6	5	1	1	5	5	2	1	1	1	6	3	6	5	4	6	5	2	6	1	5	3	3	1	5	5
1	34	7	3	2	4	1	1	6	1	2	2	7	2	1	3	7	6	1	2	4	5	1	4	6	3	3	6	3	3	1	1	4	5	4	3	7
2	56	5	5	1	4	1	2	2	2	6	4	6	1	2	5	7	3	3	1	1	6	1	3	2	5	8	6	1	3	2	2	6	2	2	3	7
1	55	4	1	1	4	1	1	7	5	7	3	7	1	1	1	3	1	1	1	1	7	1	5	6	1	8	7	1	1	2	1	7	4	1	1	7
1	50	7	6	1	2	2	1	2	6	5	5	7	1	2	5	6	3	1	1	1	7	6	5	5	6	7	6	1	5	1	5	1	5	1	5	6
1	59	6	4	1	2	2	2	4	4	4	6	4	1	2	7	6	4	3	2	1	5	3	6	3	7	7	5	2	5	2	5	4	4	2	7	6
2	42	5	8	2	4	1	5	5	5	5	5	5	1	5	6	6	4	4	4	1	6	3	6	6	4	8	6	2	3	3	4	2	5	5	5	7
2	44	6	4	2	4	1	2	5	5	2	6	5	1	1	6	6	2	2	1	1	6	5	4	2	7	7	6	1	4	1	6	2	5	2	7	6
1	58	6	3	1	2	2	5	7	3	2	2	7	1	1	7	7	7	7	1	1	7	4	7	7	7	9	7	1	1	1	3	2	7	5	5	7
1	17	7	6	2	1	3	2	6	3	3	7	6	1	2	5	1	2	3	2	1	6	2	5	4	7	7	6	1	2	2	5	3	5	2	7	6
1	58	7	6	1	4	1	3	6	6	6	4	6	1	1	4	1	1	1	2	1	7	5	4	5	4	8	6	3	5	4	4	7	5	2	6	7
2	39	1	5	2	4	1	1	6	3	3	3	7	3	1	1	7	1	1	1	3	7	3	3	6	3	8	7	3	1	1	3	4	6	1	1	7
1	18	6	4	3	1	3	3	6	3	1	5	7	1	1	6	7	3	3	1	2	6	2	2	5	5	8	7	2	5	1	3	1	4	4	5	7
2	55	7	9	1	2	2	1	1	2	3	7	2	2	4	3	5	4	1	4	1	7	1	7	1	7	6	7	7	7	4	7	2	1	1	7	9
1	48	6	9	1	4	1	1	6	3	6	6	6	1	1	1	3	3	1	1	1	6	4	6	6	2	8	7	2	5	1	5	6	5	1	2	7
1	18	6	3	2	1	3	3	3	6	5	6	5	2	2	6	5	3	2	1	1	6	3	5	2	5	8	6	1	5	3	4	4	3	3	6	6
1	51	5	5	2	4	1	7	7	1	4	3	7	1	1	6	3	1	7	1	1	6	4	1	6	6	9	7	1	1	1	4	3	6	7	6	9
2	52	6	9	2	4	1	3	6	4	4	5	6	5	4	5	3	6	3	4	5	5	4	5	5	6	7	5	5	5	4	4	5	6	3	6	6
1	57	3	6	1	4	1	1	4	4	7	4	7	1	5	4	8	4	1	4	1	7	4	4	6	4	3	7	3	6	3	4	6	7	1	4	8
2	41	6	3	2	4	1	2	6	6	4	5	5	4	2	7	6	6	2	1	4	6	6	7	2	6	6	6	5	6	2	6	4	5	1	6	6
1	44	6	2	1	4	1	4	6	5	7	6	7	1	1	4	7	5	1	1	1	7	6	6	6	3	8	7	5	3	1	5	4	5	5	5	7
2	47	6	8	1	2	2	1	6	3	5	6	7	2	1	4	3	2	1	1	1	7	3	3	6	3	8	7	4	5	1	2	4	6	2	3	7
2	47	5	9	2	4	1	1	7	5	2	6	5	1	1	6	3	7	1	1	1	3	3	6	5	2	4	7	2	2	1	5	1	6	1	4	7
2	52	7	6	1	4	1	1	1	5	5	6	7	2	5	4	7	5	1	3	1	3	5	4	3	4	4	7	2	4	4	3	3	1	5	2	7
1	27	7	7	3	4	1	4	4	4	4	4	4	4	4	4	7	3	4	4	4	4	3	3	3	4	8	4	6	5	3	5	4	4	4	5	6
2	41	3	6	2	4	1	4	6	5	6	5	7	5	4	5	7	5	1	5	4	7	6	6	5	5	8	7	5	5	4	5	6	5	4	5	7
1	39	6	6	1	4	1	6	6	6	6	4	6	2	1	7	6	6	6	1	2	6	6	1	6	7	7	6	2	5	1	5	5	6	4	7	6
1	52	6	9	2	4	1	1	6	5	7	4	7	4	2	2	7	4	1	3	5	6	4	6	6	4	8	7	5	4	3	4	7	5	1	2	8
1	57	6	5	2	4	1	1	4	2	2	4	6	5	4	4	7	6	1	5	5	7	4	4	5	4	4	7	6	6	5	4	5	5	1	4	7
2	34	6	6	2	4	1	2	5	5	4	5	6	3	3	6	6	2	1	1	1	7	3	4	3	5	8	5	2	5	3	6	3	4	2	6	6
1	62	6	3	1	2	2	6	7	4	5	4	6	2	2	5	3	6	2	2	4	6	2	5	2	2	8	6	6	6	2	5	6	6	2	5	3
2	54	5	6	1	4	1	4	4	4	4	4	4	4	4	4	1	4	4	4	4	4	4	4	4	4	1	4	4	4	4	4	4	4	4	4	1
2	58	5	5	1	2	2	1	5	5	1	5	5	1	1	6	6	3	1	1	1	7	3	5	1	5	8	5	1	1	1	5	1	5	1	5	3
2	27	5	8	3	4	1	1	7	6	5	7	6	2	3	6	5	5	1	5	4	5	4	7	6	1	6	6	5	2	1	1	6	6	1	4	8
2	24	6	9	2	4	1	4	4	4	4	4	4	4	4	4	7	4	4	4	4	4	4	4	4	4	9	4	4	4	4	4	4	4	4	4	5
1	29	6	6	2	4	1	1	6	4	1	2	7	1	1	4	7	4	1	1	1	7	1	1	6	3	8	7	3	1	1	1	6	6	1	3	7
1	62	5	6	3	4	1	1	6	3	7	5	7	4	4	3	3	5	1	5	4	6	5	6	6	4	3	6	3	6	3	3	7	6	1	4	7
1	51	5	5	2	2	2	2	5	4	2	4	6	1	1	1	7	1	1	1	1	4	4	4	3	1	6	4	1	5	1	5	1	5	1	1	3
1	44	7	7	1	3	1	4	5	4	5	5	5	3	3	5	6	4	4	3	3	4	4	5	5	5	6	5	4	4	3	3	5	5	3	4	7
1	39	6	11	1	4	1	1	4	1	5	5	6	1	1	1	7	1	1	1	5	7	1	1	7	1	8	7	7	1	1	4	1	4	1	1	7
2	36	6	10	1	4	1	1	5	6	6	6	5	5	1	3	5	2	2	1	5	6	6	6	3	6	6	6	5	2	1	3	6	3	2	2	7
2	19	6	4	2	1	3	1	4	5	5	6	6	2	4	6	7	4	1	2	2	6	2	6	2	2	8	6	4	7	4	5	5	4	2	6	5
1	59	4	1	1	4	1	1	7	1	7	7	7	1	1	7	3	5	1	1	1	7	1	6	7	1	8	3	1	7	1	3	7	7	1	1	8
1	21	6	8	1	1	3	2	4	6	6	6	5	3	3	6	5	5	1	4	4	5	5	6	4	6	6	6	4	6	4	6	6	4	1	6	6
2	55	4	6	2	4	1	3	3	3	3	3	3	3	3	3	1	3	3	3	3	3	3	3	3	3	1	3	1	2	2	2	7	6	1	2	1
1	20	5	9	1	1	3	2	2	5	6	6	3	1	4	6	6	4	1	1	1	6	5	7	5	5	6	7	2	6	2	5	5	4	1	5	7
1	47	7	6	3	4	1	6	2	2	2	2	6	2	2	4	7	2	5	2	2	5	2	2	6	5	3	6	2	2	2	2	3	6	6	5	6
2	43	6	6	1	2	2	3	6	6	5	5	6	1	1	4	1	7	1	1	1	7	4	5	5	4	8	7	1	6	1	6	4	4	1	3	7
2	39	5	9	2	4	1	1	7	6	4	6	7	1	2	4	7	5	1	1	1	7	1	6	7	4	6	7	1	7	1	1	5	5	1	3	5
2	48	6	6	2	4	1	7	7	6	7	7	7	1	1	7	7	1	6	1	1	7	6	7	7	7	8	7	1	6	1	5	6	7	6	6	7
2	57	6	7	2	2	2	1	5	4	6	7	4	4	2	5	5	6	1	2	2	3	1	6	3	2	6	6	3	3	2	3	6	5	2	1	7
2	54	6	1	2	4	1	1	7	1	7	7	7	1	1	1	5	1	1	1	1	7	1	1	7	1	8	7	1	7	1	1	1	7	1	1	3
1	26	5	6	2	4	1	5	4	4	5	5	5	2	2	5	7	2	5	2	2	6	3	5	5	5	9	5	2	5	2	5	4	3	5	5	7
2	59	4	5	2	4	1	3	7	2	2	5	7	3	2	3	3	3	3	3	4	6	3	2	6	6	7	7	3	4	1	4	4	7	4	1	6
1	31	6	6	2	4	1	1	1	1	1	1	1	1	1	1	3	1	1	1	1	7	1	1	1	1	8	1	1	1	1	1	1	1	1	1	3
2	43	5	3	1	4	1	6	6	2	2	5	6	2	2	4	7	1	5	1	2	6	2	4	5	4	8	5	4	3	1	2	2	6	5	4	3
1	22	6	3	2	1	3	1	4	5	4	5	7	4	4	5	7	5	1	4	4	4	4	6	4	5	6	5	4	7	4	7	4	5	1	5	1
1	19	6	3	1	1	3	2	6	1	1	1	7	1	1	5	7	1	5	1	1	7	2	1	5	6	8	6	2	1	2	1	2	7	2	6	6
1	49	6	9	1	4	1	7	5	5	6	7	6	7	4	5	1	6	7	6	7	6	5	6	2	7	9	7	7	7	4	4	6	4	7	4	9
2	54	6	3	2	2	2	3	3	1	2	3	2	1	1	5	6	4	1	1	1	5	2	5	2	3	6	6	1	1	1	3	3	1	3	5	6
2	51	6	5	1	4	1	1	6	6	6	2	6	1	1	7	6	5	1	1	1	7	5	5	6	2	8	4	1	1	6	3	5	5	2	6	6
1	50	4	9	1	4	1	2	7	1	2	2	7	1	1	1	7	1	2	2	2	6	1	6	6	1	3	7	1	1	1	1	1	7	1	1	7
2	32	5	6	1	4	1	4	4	4	5	4	4	5	4	5	5	4	4	4	4	5	4	4	4	4	7	4	5	4	4	4	5	4	4	5	5
1	25	3	6	2	1	3	4	4	6	7	6	4	3	4	6	4	3	5	4	3	7	5	6	4	4	5	7	2	5	4	5	1	4	2	5	1
1	47	5	8	1	4	1	1	4	4	1	6	6	1	1	6	7	1	1	1	1	6	4	4	6	6	3	6	1	4	1	4	4	6	1	2	7
1	50	5	4	1	4	1	3	5	5	4	5	5	5	4	6	6	3	2	3	3	3	4	4	4	4	8	5	5	5	4	5	5	5	4	6	6
2	31	4	3	2	4	1	7	5	2	2	4	3	1	1	6	9	1	7	1	1	3	4	4	3	5	9	4	1	5	1	4	2	1	7	4	9
2	27	6	5	2	4	1	4	4	4	4	4	5	4	5	5	5	3	4	4	4	4	4	3	3	3	7	3	4	4	4	3	4	4	3	4	4
1	23	7	9	1	1	3	7	5	5	6	7	7	1	5	6	5	5	7	5	1	7	4	7	7	6	6	6	1	7	5	5	5	6	7	6	5
2	57	7	6	1	2	2	1	6	5	3	6	7	2	2	5	7	4	1	2	2	7	2	6	5	3	8	7	3	4	2	3	5	6	2	5	7
1	50	4	6	2	4	1	1	6	6	6	6	7	1	1	4	7	6	1	1	1	7	4	5	5	4	8	7	1	6	1	6	6	5	1	4	7
2	39	6	9	1	2	2	5	5	6	2	7	5	2	1	7	6	2	5	1	1	2	5	7	3	7	7	7	2	5	1	6	2	7	5	7	3
2	31	6	9	1	3	1	5	5	5	5	5	5	5	4	4	6	5	6	5	4	4	5	5	5	5	6	4	5	5	5	5	5	5	4	5	6
2	33	6	5	1	4	1	4	4	4	4	4	6	4	4	4	7	4	4	4	4	6	4	4	4	4	8	5	3	1	3	2	3	2	3	4	7
1	31	7	6	1	3	1	3	3	5	5	6	5	1	1	6	5	4	3	1	1	4	5	7	4	5	6	5	1	6	1	4	5	5	4	5	5
1	17	7	5	2	1	3	3	4	4	4	6	4	1	2	5	5	5	3	3	2	4	6	6	3	5	7	5	2	4	3	4	4	4	3	6	6
1	34	5	4	1	4	1	7	6	4	5	6	6	1	2	7	7	5	5	2	1	7	4	7	5	6	6	7	1	5	3	5	3	5	5	7	7
2	20	6	6	2	1	3	2	2	5	5	6	4	3	3	6	5	5	2	3	3	5	4	6	3	6	6	6	2	6	4	5	5	3	3	6	6
1	46	2	6	1	4	1	1	1	1	7	1	7	1	1	1	7	1	1	1	1	7	1	1	1	1	8	7	1	1	1	1	1	1	1	1	7
2	26	7	7	1	4	1	2	5	3	3	4	5	3	2	5	6	4	1	2	2	6	2	3	4	4	8	5	1	4	2	3	3	4	1	3	7
2	28	7	10	2	4	1	1	7	2	2	3	7	2	2	2	7	2	1	2	1	5	1	6	6	2	3	7	1	1	1	1	1	1	1	1	7
1	52	7	4	1	1	2	1	2	5	5	6	7	2	5	3	7	5	1	3	2	7	3	7	2	2	6	7	3	4	3	2	3	4	1	1	7
1	48	6	7	1	3	1	1	5	3	6	6	7	1	1	5	3	2	1	1	1	6	2	3	7	3	3	7	1	2	1	2	5	3	1	5	7
2	67	6	8	1	2	2	6	6	6	4	4	7	2	5	2	9	6	4	5	5	6	2	7	6	2	6	7	3	4	5	3	5	6	4	5	7
1	43	6	5	1	2	2	2	6	6	6	4	4	4	4	6	8	5	2	4	3	4	5	5	4	7	7	6	4	4	3	4	4	4	2	5	7
1	17	6	2	1	1	3	2	5	3	2	4	6	1	1	6	7	3	5	1	1	5	2	3	7	5	7	6	1	3	1	3	3	6	2	4	7
1	45	5	7	1	4	1	1	7	1	1	1	7	1	1	1	7	1	1	1	1	7	1	1	7	1	1	7	1	1	1	1	1	7	1	1	7
1	39	5	6	1	4	1	3	5	4	5	5	5	3	3	6	6	2	4	2	2	4	6	6	2	7	7	4	4	5	4	4	6	5	5	7	6
2	18	6	8	2	1	3	2	5	5	6	7	7	1	1	6	5	5	2	1	2	6	5	7	5	7	7	6	3	4	1	5	4	6	1	5	3
2	33	6	6	1	4	1	3	4	5	5	5	5	4	1	6	6	4	1	2	3	6	4	5	3	5	7	4	5	5	1	4	5	4	2	5	4
2	17	6	6	2	1	3	1	2	2	7	7	6	1	2	4	5	6	1	5	5	2	2	7	1	4	6	5	3	5	2	3	6	3	1	5	8
2	61	3	9	1	4	1	1	7	7	1	7	7	1	1	7	5	1	1	1	1	4	3	7	7	7	8	4	1	7	1	5	1	4	1	3	1
2	67	6	6	1	2	2	3	3	6	5	5	5	1	2	6	6	5	2	1	1	2	2	3	2	6	7	5	1	4	1	2	2	2	4	6	6
2	48	7	6	2	4	1	1	7	1	1	1	1	1	1	1	3	1	1	1	1	7	1	1	1	1	8	7	1	1	1	1	1	1	1	1	7
1	31	3	7	1	4	1	2	4	2	5	1	6	1	1	1	7	1	1	1	1	6	1	1	6	1	8	7	1	1	1	1	1	6	1	1	7
2	36	7	1	2	2	1	1	5	3	1	7	6	1	1	7	6	1	1	1	1	7	1	7	4	7	7	7	3	7	1	2	1	5	1	7	6
2	46	7	4	1	1	2	2	3	5	1	6	3	1	1	7	6	4	1	2	1	6	3	6	5	6	7	6	3	5	1	6	2	5	1	6	6
1	58	7	6	1	4	1	1	7	1	1	1	1	1	1	1	3	1	1	1	1	7	1	1	1	1	8	7	1	1	1	1	1	7	1	1	3
1	25	4	6	2	4	1	4	4	4	4	4	4	4	4	4	6	4	3	3	5	4	4	5	3	3	5	4	5	4	4	4	4	4	4	4	4
1	26	3	6	2	4	1	4	4	4	3	4	4	3	4	4	5	3	4	3	4	4	3	4	5	4	9	4	4	4	4	4	4	4	4	4	4
2	41	7	11	2	4	1	6	6	6	6	6	6	6	6	6	8	4	7	6	5	4	4	4	4	7	6	5	5	5	5	5	5	5	5	5	8
1	53	5	6	1	3	1	5	7	6	7	7	6	1	1	7	5	4	5	2	1	6	5	6	6	7	7	7	1	7	1	5	7	6	5	7	6
2	34	5	8	2	4	1	4	6	5	5	6	6	5	1	7	6	5	4	1	3	6	4	6	5	7	7	6	3	5	1	4	5	5	3	7	6
2	39	6	9	2	4	1	1	7	1	6	4	7	1	1	1	3	5	1	1	1	5	4	4	5	1	3	7	1	1	1	1	4	7	1	1	7
1	58	6	5	2	4	1	1	6	1	7	1	7	1	1	1	7	1	1	1	1	7	1	1	3	1	8	7	1	6	1	1	7	1	1	1	7
1	29	7	6	2	4	1	1	7	4	4	5	5	1	1	3	3	1	1	1	1	4	4	6	7	4	3	7	1	3	1	2	3	7	1	2	7
1	44	4	3	2	4	1	2	6	1	2	7	5	1	2	6	5	4	3	2	1	7	1	2	7	2	8	7	1	2	2	1	3	6	1	5	7
2	43	4	6	1	4	1	2	6	5	5	5	6	5	5	4	3	5	4	5	6	5	5	5	5	6	5	5	6	5	4	5	6	5	3	6	7
2	36	6	7	2	4	1	2	5	5	4	5	5	4	2	6	6	5	2	2	5	6	6	5	4	5	8	5	4	5	2	6	4	5	2	5	6
1	45	2	5	1	4	1	4	5	5	6	5	7	3	1	4	7	7	4	2	5	6	4	5	5	4	8	7	4	5	1	3	6	6	4	3	7
1	38	7	3	1	4	1	4	7	4	6	3	6	2	2	2	3	6	3	4	2	6	4	6	4	4	8	7	2	2	4	5	6	7	4	4	7
1	40	5	3	2	4	1	6	6	1	2	2	7	2	2	2	3	2	3	2	1	6	2	2	6	2	8	6	1	2	2	3	2	4	5	2	7
1	22	7	4	1	1	3	2	5	2	3	2	4	1	2	6	3	2	1	1	1	6	3	5	3	3	8	3	2	4	1	4	4	6	2	5	3
1	22	7	3	2	1	3	5	6	3	5	6	5	3	4	5	3	5	6	4	4	6	3	5	6	5	9	5	3	5	5	3	6	5	6	6	3
1	47	7	8	2	4	1	6	6	6	6	6	7	3	2	6	7	2	2	2	4	7	5	3	6	5	8	7	5	4	2	4	5	7	2	6	7
2	60	7	8	1	2	2	2	2	5	2	6	3	5	1	6	6	1	2	1	1	7	1	6	4	6	7	2	7	5	4	5	7	2	2	2	4
1	42	5	6	2	4	1	1	7	1	7	2	7	2	1	2	3	1	4	1	1	7	1	4	7	4	8	5	1	1	1	1	3	2	1	2	7
2	65	7	9	1	2	2	4	4	5	3	6	5	2	2	6	5	6	3	2	3	5	4	5	6	4	4	7	3	3	3	3	5	3	4	4	7
1	32	5	6	1	4	1	1	4	1	1	1	7	1	1	7	9	1	1	1	1	1	1	1	5	7	7	7	1	1	1	1	1	3	1	7	2
2	56	7	8	2	4	1	5	7	3	6	3	7	1	1	4	3	5	5	1	1	7	3	4	6	4	8	7	1	1	1	2	6	7	6	2	3
1	31	5	4	2	4	1	4	5	4	1	2	3	2	2	5	3	1	5	4	4	5	4	3	4	4	9	5	4	3	4	4	2	6	5	5	3
1	58	7	6	1	3	1	4	6	5	4	7	7	2	1	7	6	1	4	1	1	7	2	2	7	6	8	3	4	6	1	5	4	6	4	7	6
2	18	6	3	2	1	3	5	5	5	3	5	5	1	2	7	6	5	5	2	1	6	5	5	5	6	7	6	1	5	2	5	2	5	5	6	6
2	23	7	2	2	1	3	4	4	3	4	5	4	1	3	6	6	5	4	2	2	1	5	6	5	7	7	6	2	6	4	6	6	5	5	6	6
1	51	6	5	1	4	1	1	6	3	1	4	7	1	1	3	7	2	2	2	1	7	1	4	6	2	8	7	1	5	1	5	1	3	3	4	7
2	26	6	3	2	4	1	3	5	3	5	6	5	4	2	2	5	5	3	1	4	5	2	6	3	3	9	2	5	5	2	5	6	3	3	3	8
2	44	5	1	2	4	1	1	2	1	7	7	7	1	1	1	5	1	1	1	1	1	1	1	1	1	6	7	1	1	1	1	1	1	1	1	7
1	62	7	3	2	2	2	5	6	4	1	6	6	1	2	7	6	6	2	2	1	7	2	5	1	6	8	6	1	3	2	2	2	2	2	5	7
2	35	6	11	2	4	1	1	4	5	6	6	6	1	1	5	7	2	1	1	1	7	3	6	4	4	8	5	1	6	1	6	6	4	1	5	8
2	30	7	6	1	4	1	1	6	3	6	2	6	4	2	2	7	6	1	2	3	4	2	5	5	2	4	6	3	3	2	5	5	5	1	5	7
1	58	5	4	1	4	1	1	3	2	1	6	6	1	1	2	6	1	1	1	1	6	2	1	6	2	4	6	1	2	1	1	4	3	1	2	5
1	36	6	6	1	4	1	1	5	3	1	1	6	1	1	6	7	1	1	1	1	1	1	1	1	5	7	5	1	1	1	2	1	2	1	3	7
2	40	7	6	3	4	1	5	4	5	7	5	6	1	3	6	7	5	2	2	3	7	3	3	2	2	8	7	3	5	1	4	6	2	1	4	7
2	39	3	6	1	4	1	1	7	2	3	3	7	1	2	2	7	1	1	1	2	7	2	2	7	2	8	7	1	2	2	2	3	3	1	2	7
1	29	6	5	3	3	1	2	5	6	7	6	6	5	3	6	8	5	2	3	5	5	6	4	5	6	7	5	5	6	4	6	6	5	2	6	6
1	35	6	6	2	4	1	2	6	2	5	4	5	5	2	3	3	4	4	2	6	4	2	5	5	2	3	5	5	3	2	2	6	5	4	2	7
2	57	6	3	2	4	1	2	7	5	6	6	6	4	5	4	3	6	2	5	3	7	6	6	6	5	8	7	4	6	5	6	6	7	2	6	3
1	45	6	6	1	2	2	3	4	3	2	5	6	2	1	6	6	3	5	1	1	4	5	5	3	6	7	4	2	5	1	4	2	2	2	6	6
1	40	5	6	1	4	1	1	4	6	5	7	6	3	2	3	5	6	1	2	3	7	4	6	6	2	8	6	2	7	2	7	7	2	1	5	8
2	57	7	1	2	4	1	1	7	1	7	7	1	1	1	1	8	7	1	7	1	7	1	7	7	7	4	1	1	1	1	1	7	1	1	1	8
1	25	1	1	2	4	1	1	1	1	1	1	1	1	1	1	1	1	1	1	1	1	1	1	1	1	1	1	1	1	1	1	1	1	1	1	5
1	44	3	6	3	3	1	1	5	3	7	3	6	2	2	1	8	7	1	1	2	5	3	6	3	1	1	6	2	5	1	5	6	4	1	3	5
2	61	4	7	2	4	1	1	1	1	1	1	1	1	1	1	8	1	1	1	1	1	1	1	1	1	8	1	1	3	1	1	1	1	1	1	6
2	62	5	9	3	4	1	1	6	4	6	4	6	6	2	4	7	2	1	1	5	4	4	4	6	2	3	7	6	4	2	4	7	7	1	4	7
2	42	6	2	1	4	1	2	5	2	6	5	5	4	2	5	8	4	2	4	4	5	3	4	6	5	3	6	4	6	2	4	5	4	1	4	7
1	43	4	6	2	3	1	4	6	2	5	3	5	1	1	5	3	2	5	4	1	1	1	5	6	5	7	6	1	6	2	2	6	5	6	5	5
2	21	7	4	2	1	3	5	5	4	4	5	6	3	4	6	6	6	2	3	3	3	2	6	2	5	6	6	4	6	4	6	5	6	6	7	6
2	55	6	9	2	2	2	2	6	6	6	6	6	2	2	6	6	6	2	2	1	6	2	6	6	6	7	4	6	4	4	1	6	6	6	2	9
2	44	7	4	2	4	1	1	5	2	5	5	7	3	1	4	7	2	1	2	6	7	1	4	7	1	3	6	4	1	2	1	6	6	1	1	7
1	52	7	5	1	2	2	6	2	5	6	6	5	2	2	5	9	2	1	2	1	4	5	5	3	5	6	5	2	5	2	5	4	2	2	4	7
1	43	4	3	2	1	3	6	1	1	1	6	6	1	1	6	7	1	6	1	1	5	1	7	1	4	6	6	1	5	1	1	1	3	4	6	6
1	55	7	6	1	2	2	2	4	4	4	6	5	3	2	5	6	5	2	1	2	6	3	6	3	3	6	6	3	6	3	5	1	4	2	5	7
1	20	5	7	2	1	3	4	5	5	6	6	7	1	4	7	6	4	1	1	3	7	2	3	1	3	8	7	5	3	1	3	5	7	6	4	3
1	34	4	10	1	2	1	4	4	4	2	4	4	4	3	4	7	3	5	4	5	4	4	4	4	4	6	5	5	5	5	5	4	5	4	5	8
1	19	3	3	2	1	3	6	3	4	3	6	5	1	1	7	6	1	6	1	1	5	4	5	4	7	7	7	1	6	1	4	4	5	6	6	7
1	47	6	6	1	4	1	5	6	3	5	7	7	4	3	6	7	6	4	3	5	7	3	7	6	6	6	7	5	5	3	4	6	6	4	5	7
2	63	6	4	2	2	2	2	4	6	2	7	3	1	1	4	5	5	1	1	1	6	6	6	4	5	6	6	1	4	1	6	2	7	1	4	3
2	56	5	9	1	2	2	1	6	5	5	6	7	2	4	2	7	2	1	4	2	6	6	5	6	2	7	6	2	6	3	6	5	6	1	2	7
2	53	6	6	1	4	1	1	5	1	7	4	7	4	1	4	7	6	1	1	3	7	4	4	4	3	8	7	4	4	4	2	7	2	1	4	7
1	18	6	3	2	1	3	5	5	4	6	6	7	2	4	5	7	3	5	2	2	7	3	6	5	6	8	7	2	6	2	4	6	5	5	7	6
1	41	5	6	2	4	1	1	5	1	4	3	7	1	1	6	7	5	3	1	1	6	4	6	1	4	8	7	2	3	2	4	3	4	5	5	6
1	46	6	5	1	4	1	3	5	5	1	6	5	2	1	6	6	6	3	1	5	5	5	5	5	6	7	6	3	7	1	6	1	5	4	6	6
1	37	6	6	2	4	1	1	5	3	1	4	7	1	1	1	7	1	1	1	1	6	1	1	6	4	8	7	1	3	1	1	1	1	1	4	7
1	51	5	6	1	4	1	1	6	7	5	4	6	5	4	7	7	5	1	3	4	6	1	3	3	4	8	6	4	6	4	6	4	6	1	6	7
1	32	7	4	1	4	1	1	2	1	7	5	7	1	2	4	8	4	1	2	1	6	1	6	6	4	8	7	1	3	1	1	7	5	1	4	8
1	20	6	2	1	1	3	6	6	6	3	6	5	1	3	7	6	1	5	2	1	4	2	7	4	3	6	5	1	7	4	5	3	5	6	7	6
2	39	6	4	1	1	3	5	4	2	4	2	5	2	2	4	7	1	5	2	1	6	1	3	4	2	8	6	2	2	2	2	5	4	5	4	7
2	43	5	6	1	4	1	4	7	6	1	7	7	1	1	7	7	2	1	1	1	7	3	3	6	4	8	3	4	4	3	3	4	3	4	4	6
2	65	7	1	2	2	2	6	2	2	2	2	6	3	1	6	6	1	1	1	1	6	1	6	1	1	6	6	1	1	1	1	1	6	1	2	7
2	57	7	9	3	4	1	1	3	4	2	7	3	1	1	3	1	7	1	1	1	6	3	1	2	3	4	6	1	6	1	4	3	5	1	7	6
2	32	5	7	1	4	1	1	5	4	4	5	5	4	3	5	6	5	1	3	4	7	4	6	5	5	6	6	5	5	3	4	4	5	1	6	6
2	28	4	5	3	4	1	4	4	4	4	4	4	4	4	4	5	4	4	4	4	4	4	4	4	4	6	4	4	4	4	4	4	4	4	4	5
1	53	5	4	2	4	1	4	6	6	5	7	7	1	4	6	5	6	2	5	1	6	4	7	4	6	6	7	1	6	5	6	5	6	5	6	7
1	24	3	6	1	1	3	1	5	1	6	5	7	1	1	2	7	5	1	1	1	7	2	4	2	2	8	7	2	5	1	4	6	6	1	3	7
2	49	7	6	2	4	1	3	5	1	4	5	7	1	3	2	7	3	3	2	2	7	2	6	6	4	8	6	1	4	4	3	6	5	3	3	7
1	46	5	6	1	4	1	1	4	3	4	5	6	3	3	3	8	3	2	2	2	6	3	3	5	3	8	6	2	5	4	3	4	5	2	2	7
1	45	5	6	1	4	1	2	4	4	2	3	6	2	1	2	7	6	3	1	2	5	3	3	5	4	4	4	2	2	1	3	3	5	1	4	3
2	71	3	7	2	2	2	6	5	6	6	7	3	1	1	6	5	7	3	1	1	7	1	7	1	3	4	7	1	5	4	6	6	4	4	6	7
2	43	6	6	2	4	1	2	4	1	1	4	7	1	1	1	7	1	1	1	1	7	1	4	4	1	8	7	1	1	1	1	1	4	1	1	7
1	41	4	6	2	4	1	3	5	3	3	5	7	1	1	3	7	4	2	2	1	7	4	4	6	4	8	7	1	5	2	5	6	2	1	2	7
1	49	7	6	1	4	1	7	5	5	6	6	4	2	4	7	9	3	7	4	1	3	5	5	4	6	9	3	1	6	4	5	6	4	7	3	9
2	39	6	10	1	4	1	1	6	3	6	3	7	3	5	6	7	2	1	1	3	4	3	5	4	4	6	3	5	3	1	2	5	5	1	5	6
2	39	6	8	2	2	2	5	6	5	6	6	2	3	2	7	6	3	4	3	2	5	3	7	5	4	6	6	4	6	4	4	5	5	5	4	7
1	22	6	4	3	1	3	4	7	3	4	6	5	1	4	5	3	4	5	5	3	6	2	3	6	6	8	7	2	2	4	3	5	7	5	5	7
2	51	4	8	1	4	1	4	7	3	3	4	7	1	3	6	3	3	3	2	1	7	1	3	7	5	3	7	1	5	3	1	3	7	3	5	3
1	16	6	5	1	1	3	5	6	2	4	4	6	2	2	4	7	5	4	2	2	6	2	3	5	3	8	6	3	4	2	4	3	5	5	4	7
2	31	6	7	1	4	1	3	6	3	5	6	5	3	3	3	3	4	2	4	4	6	3	5	6	5	8	5	5	4	4	3	5	6	2	4	3
2	39	5	3	3	4	1	4	4	3	4	4	4	4	5	4	1	3	4	3	3	4	4	4	3	4	5	4	4	4	4	2	3	5	4	4	3
2	47	6	7	2	4	1	7	4	3	4	5	3	3	3	4	9	2	7	2	3	2	3	4	3	4	9	4	3	5	4	2	4	4	7	4	9
2	59	7	3	2	2	2	6	1	5	3	5	2	1	1	7	2	4	2	1	1	7	5	1	1	7	7	5	1	6	1	6	1	2	4	3	5
1	50	6	3	2	2	2	1	5	3	6	4	5	3	5	1	8	1	1	2	2	7	3	6	1	1	6	5	2	4	4	3	5	3	1	1	8
2	52	6	3	1	2	2	1	5	4	5	6	4	2	3	5	5	6	1	3	4	5	6	5	5	5	8	4	5	5	4	5	5	3	1	4	8
2	40	4	9	2	4	1	4	6	3	5	5	6	3	2	4	3	2	4	2	3	5	2	4	6	4	3	5	2	4	2	3	3	6	4	4	3
2	57	5	9	2	4	1	3	6	3	5	3	7	3	2	3	7	2	3	1	2	7	1	1	3	2	8	7	2	3	2	3	4	3	3	3	7
1	22	5	3	1	1	3	1	1	5	7	7	5	1	5	5	5	6	3	2	1	7	2	7	5	2	8	4	1	7	4	5	5	1	5	6	5
1	80	4	5	2	2	2	1	5	4	3	6	5	1	2	6	5	5	1	1	1	7	3	7	3	5	6	6	1	6	2	4	5	4	1	5	7
2	53	2	3	2	4	1	1	5	2	4	3	7	1	3	3	7	1	2	4	3	7	1	1	6	1	8	7	3	2	4	1	5	7	2	2	7
2	41	7	8	2	4	1	1	1	1	1	1	1	1	1	1	5	1	1	1	1	1	1	1	1	1	8	1	1	1	1	1	1	1	1	1	4
2	54	6	6	1	2	2	2	5	5	5	6	2	1	1	7	6	5	1	1	1	6	5	7	4	7	6	6	1	5	1	5	4	5	4	7	6
2	34	6	6	1	4	1	4	6	3	4	3	5	1	1	3	3	3	4	1	1	6	3	5	6	4	8	5	1	1	1	3	4	4	4	4	7
2	64	7	5	1	2	2	1	3	7	7	7	5	2	2	4	5	4	1	2	1	4	6	7	1	3	6	6	2	6	2	7	7	2	1	3	8
2	37	6	5	1	2	2	1	6	1	5	6	7	1	1	4	7	1	1	1	1	1	2	7	1	5	6	7	1	2	3	1	6	5	1	5	7
1	45	6	8	1	4	1	1	5	4	2	2	6	1	2	6	7	2	1	2	2	7	2	3	5	4	8	6	2	4	2	2	2	4	1	5	7
2	35	6	9	1	4	1	4	6	5	2	3	7	1	1	4	7	6	4	1	1	6	4	5	4	5	4	6	1	1	1	2	1	6	5	4	7
1	25	7	4	2	1	3	4	5	6	4	7	6	1	3	7	6	5	5	4	1	6	5	6	2	7	7	6	1	7	3	6	5	4	4	6	5
1	43	7	6	1	2	2	2	6	1	5	4	7	2	4	2	3	5	5	5	2	6	2	1	6	1	8	7	2	2	5	2	4	6	5	2	7
2	19	3	2	3	1	3	4	4	5	5	5	5	2	3	6	6	5	4	2	2	6	4	6	5	5	8	6	2	3	2	4	3	5	4	3	7
2	41	7	8	1	2	2	4	5	1	1	2	2	1	1	2	3	2	5	1	1	2	1	2	2	1	9	3	2	3	2	2	1	5	3	2	3
2	36	5	6	1	3	1	1	5	4	5	5	5	2	4	4	3	6	2	4	2	5	3	6	5	4	6	5	2	4	4	3	4	6	1	3	3
2	60	6	3	2	2	2	3	4	5	4	6	5	1	2	7	6	4	1	1	1	5	3	6	5	5	6	7	2	5	1	4	3	5	1	6	6
1	22	6	2	3	1	3	1	6	3	5	6	7	2	1	5	7	2	1	1	3	6	4	6	5	6	6	6	1	5	2	4	6	3	3	6	6
2	48	4	6	1	4	1	4	7	5	4	5	6	4	2	6	6	4	4	2	4	6	5	4	6	4	8	4	4	4	2	4	4	5	4	6	6
2	60	6	4	1	4	1	3	2	4	5	5	5	5	5	5	2	6	3	5	4	7	6	6	4	5	8	6	5	5	6	3	5	4	3	5	2
2	31	5	8	1	4	1	2	5	4	5	5	6	4	3	6	3	4	2	3	3	5	5	5	5	4	6	5	3	6	3	5	4	4	2	5	5
1	40	3	6	2	4	1	1	7	4	4	5	7	1	1	4	7	4	1	1	1	7	1	5	7	1	8	7	1	4	1	4	6	6	1	4	7
2	31	5	6	2	4	1	2	6	3	6	6	5	1	2	3	3	2	4	2	2	5	3	5	6	5	8	5	1	6	3	5	6	2	1	5	1
1	44	4	5	1	4	1	1	6	2	5	5	6	2	5	2	3	4	2	5	1	6	2	5	6	2	8	6	4	4	5	4	6	6	2	2	3
1	24	5	4	2	4	1	7	3	2	5	2	4	1	2	4	9	3	7	3	2	2	2	3	3	4	9	4	2	2	2	2	3	4	7	3	9
1	24	6	6	2	4	1	1	4	5	2	3	4	2	2	2	1	2	3	2	2	3	2	4	6	6	7	5	2	5	2	5	3	5	1	5	1
1	29	5	7	2	4	1	2	4	4	4	4	4	2	4	4	6	2	1	2	2	5	5	5	4	6	7	3	2	5	3	4	4	4	1	5	6
2	30	6	5	1	4	1	7	7	4	7	5	7	7	4	5	7	7	7	4	7	7	4	7	7	4	8	7	7	6	5	6	7	7	4	7	7
2	19	6	4	2	1	3	1	4	4	1	6	3	3	3	7	6	2	3	1	4	6	4	7	4	5	6	3	3	6	2	5	1	4	2	7	6
1	32	6	8	1	4	1	3	4	4	4	4	4	4	4	4	6	4	4	4	4	4	4	4	4	5	7	3	4	4	4	4	4	5	3	6	6
2	48	5	6	1	4	1	4	5	4	4	4	4	4	4	4	8	5	4	6	4	5	5	5	5	5	6	4	4	5	5	5	5	4	4	4	5
1	36	7	5	1	4	1	3	6	2	1	4	7	1	1	3	3	1	1	1	1	6	2	2	7	6	3	6	1	3	1	2	1	7	2	2	3
1	37	6	6	2	4	1	4	7	4	3	6	7	4	3	6	9	4	5	3	4	6	5	5	6	6	7	6	4	5	3	5	5	6	5	6	6
2	24	6	4	1	1	2	1	5	6	2	6	6	1	3	5	7	4	2	2	2	7	5	5	2	5	6	6	3	7	3	6	2	5	2	6	7
1	27	5	8	1	4	1	4	7	3	3	3	6	2	3	3	3	4	5	3	3	6	3	4	7	3	3	4	2	3	3	3	3	7	5	3	3
1	41	7	7	1	4	1	1	7	4	2	4	7	2	2	5	3	1	1	2	5	7	3	4	7	3	8	6	2	2	2	4	4	7	1	5	3
2	27	6	8	1	4	1	4	5	5	3	4	4	6	6	5	8	5	4	5	5	5	4	5	4	6	6	5	5	5	4	4	5	4	5	5	5
1	44	5	4	3	4	1	2	4	2	5	4	4	3	2	6	6	4	2	3	5	5	3	5	4	4	8	6	2	2	3	3	5	4	1	4	7
2	44	6	6	1	4	1	5	6	6	6	6	4	6	4	7	6	4	5	5	4	5	6	6	7	6	3	5	6	6	5	6	6	5	5	6	6
2	26	6	8	3	4	1	1	5	6	5	6	7	5	5	6	7	2	2	2	6	6	5	5	3	6	8	6	5	6	2	5	5	4	2	5	5
1	46	6	3	2	4	1	1	6	5	4	5	7	1	1	6	7	5	1	1	1	7	4	1	6	1	8	7	1	3	1	3	4	5	1	4	7
1	53	7	4	1	2	2	1	5	6	5	6	3	1	2	6	5	4	2	3	1	7	4	4	6	4	8	5	1	5	2	5	4	5	1	5	6
1	57	7	6	1	4	1	1	4	3	1	4	7	1	1	4	7	2	1	1	1	7	4	4	7	3	8	7	1	4	1	1	1	4	1	3	7
1	32	6	6	2	4	1	2	6	3	5	3	6	2	2	3	7	4	2	2	2	6	4	6	6	4	8	6	2	4	2	4	4	6	2	3	3
2	49	6	8	1	3	1	1	6	4	5	7	5	2	4	4	5	5	1	4	2	7	3	6	6	2	8	7	4	3	5	1	6	5	1	2	7
2	64	5	5	1	2	2	1	1	5	6	7	1	3	2	6	2	4	1	3	3	5	6	5	1	7	7	2	3	4	3	5	5	1	1	6	6
1	26	4	9	2	4	1	4	6	5	6	5	7	1	4	4	7	3	4	3	2	6	4	5	6	6	3	6	2	5	3	4	5	6	3	4	7
1	22	7	6	2	1	3	4	2	1	2	2	3	2	1	1	9	2	3	1	1	3	2	4	3	2	6	5	2	2	1	3	3	5	3	2	7
1	21	5	4	1	1	3	7	5	4	4	5	7	1	1	5	9	2	5	2	1	7	3	4	5	5	7	5	2	3	1	3	5	5	7	4	9
2	40	7	10	1	4	1	1	4	6	5	6	6	2	1	6	6	4	2	3	3	6	5	5	4	3	8	6	2	5	1	4	5	4	1	5	7
2	54	4	3	2	4	1	3	2	5	5	6	6	3	4	2	7	5	2	3	1	7	5	7	4	3	6	7	4	5	4	4	6	3	1	2	8
1	19	6	7	2	1	3	2	3	5	6	7	6	4	3	6	5	6	2	2	3	3	6	7	2	6	6	7	4	6	3	5	6	3	2	6	7
2	25	6	3	1	4	1	5	4	4	4	5	5	2	2	4	9	3	6	2	2	4	4	2	4	5	7	5	1	4	3	4	4	6	5	3	9
1	52	7	7	1	2	2	1	6	4	5	6	5	4	1	3	5	5	1	1	2	4	3	6	1	4	6	6	3	5	1	3	3	5	1	3	7
2	46	6	3	1	4	1	1	5	6	5	6	6	1	1	6	5	1	2	1	1	6	5	5	6	5	8	6	1	6	1	6	5	5	1	5	7
2	37	4	6	3	4	1	2	3	1	6	6	7	1	1	7	7	6	4	1	1	7	5	4	6	6	8	7	1	5	1	3	5	4	4	5	7
1	37	6	5	2	4	1	3	4	4	4	4	6	4	3	4	7	3	4	3	4	6	3	4	6	4	3	6	3	3	2	3	4	4	1	3	4
2	47	7	5	1	2	2	4	4	5	2	5	6	2	2	6	7	2	2	2	2	4	3	4	4	5	7	5	2	5	2	2	2	3	4	6	6
2	45	6	2	2	4	1	7	7	1	1	5	7	1	1	6	7	1	7	1	1	7	1	1	7	7	8	7	1	1	1	1	1	7	7	7	7
1	34	6	6	1	4	1	4	2	4	3	4	5	4	5	4	7	3	3	4	5	3	4	5	4	5	7	5	5	3	5	4	4	3	3	5	8
2	55	5	5	2	4	1	2	6	3	6	4	6	2	3	5	7	2	2	2	2	6	4	4	5	4	8	6	2	3	3	5	5	5	2	3	7
2	34	5	4	1	4	1	6	3	4	5	4	5	2	4	5	9	5	7	4	2	6	5	5	4	6	9	6	6	5	2	5	4	3	7	4	9
1	18	5	3	2	1	3	5	4	6	2	7	7	1	1	7	6	1	5	1	2	7	2	5	5	7	7	6	2	6	1	5	2	5	5	7	6
1	25	3	9	2	4	1	1	7	4	2	5	6	2	1	2	3	4	1	1	3	4	3	5	6	2	3	3	1	3	1	2	2	3	1	1	3
1	50	7	7	1	2	2	4	3	6	5	7	5	5	1	7	1	5	2	1	1	6	5	6	4	6	6	6	5	5	4	5	5	6	6	5	7
2	34	6	9	1	4	1	1	3	6	4	6	7	2	1	5	7	5	1	2	2	7	6	5	5	5	8	6	1	7	1	6	2	2	1	6	5
2	59	7	3	2	2	2	2	1	6	1	6	7	1	1	4	7	5	1	1	1	7	6	5	3	4	8	7	1	7	1	4	1	4	1	4	7
1	24	6	4	1	1	3	4	5	3	1	7	5	1	2	6	5	3	2	2	1	6	2	7	4	6	6	6	2	6	1	4	2	4	4	6	6
2	45	5	7	3	2	2	3	3	4	2	6	5	4	2	6	6	2	3	2	2	2	5	5	3	6	7	4	6	4	3	4	2	5	1	6	6
1	40	6	6	1	4	1	1	6	3	1	1	7	3	1	4	7	6	1	1	1	7	4	1	6	4	8	7	5	3	1	6	6	7	1	7	3
2	20	6	5	2	1	3	4	3	4	6	5	7	4	5	5	7	5	3	5	4	7	5	5	3	6	7	5	4	5	4	4	6	5	3	5	6
2	36	6	6	1	4	1	1	7	7	7	7	7	1	3	6	7	7	1	1	1	7	7	7	5	3	8	7	2	2	1	7	3	7	1	6	7
2	31	5	3	1	4	1	4	6	1	4	7	4	1	1	6	6	1	6	1	1	6	2	6	4	6	7	5	1	6	1	2	4	6	4	6	7
1	32	5	6	1	4	1	1	7	1	7	5	7	2	1	4	7	7	1	1	1	7	5	7	7	4	4	1	2	6	2	3	3	6	2	4	7
2	31	6	10	1	4	1	1	7	2	7	4	6	4	5	2	8	5	1	5	4	6	1	6	7	1	3	7	4	3	5	4	6	7	1	1	7
2	60	6	6	2	2	2	1	2	3	5	5	5	2	3	6	6	3	1	3	2	6	3	5	2	6	7	5	2	5	3	5	5	3	2	6	6
2	47	5	3	2	4	1	2	5	3	2	5	5	2	2	5	7	4	4	2	2	6	2	5	5	5	8	7	2	4	2	5	2	5	3	4	7
2	53	6	6	2	4	1	2	6	4	5	6	5	4	4	5	3	4	3	5	4	5	5	5	5	5	1	5	4	5	4	5	6	6	2	4	3
2	52	5	8	1	4	1	1	5	5	3	6	6	4	4	4	6	4	3	4	4	4	3	4	3	4	7	4	5	7	4	5	4	5	5	5	7
1	38	6	6	2	4	1	1	7	5	6	4	6	4	1	4	3	2	1	1	4	6	3	2	7	3	3	6	5	4	2	4	5	7	1	2	3
1	23	6	7	1	1	3	3	5	5	4	5	5	4	3	5	6	6	3	3	2	5	3	6	3	6	7	6	3	5	4	3	4	3	2	6	6
1	59	7	5	1	4	1	1	7	6	4	7	7	4	1	5	7	1	1	1	1	7	1	3	7	3	8	7	4	4	3	1	4	6	1	5	7
1	30	7	6	2	4	1	1	7	2	6	5	6	1	1	1	3	1	1	1	2	6	1	4	7	1	3	6	3	1	1	1	1	7	1	1	3
1	43	7	7	1	2	2	4	4	6	7	5	5	3	6	6	6	5	5	5	3	6	2	5	4	6	8	6	4	6	6	6	6	4	5	6	7
2	22	6	4	2	1	3	2	5	5	6	5	2	1	2	6	6	2	1	2	1	7	2	5	3	3	8	6	1	6	3	5	5	5	1	6	6
2	38	7	5	1	4	1	1	7	1	1	1	7	1	1	1	7	1	1	1	1	7	1	1	7	1	8	7	1	1	1	1	1	7	1	1	7
2	40	6	8	1	4	1	5	6	5	6	5	6	2	2	7	6	4	5	2	2	7	5	6	5	6	8	5	2	4	2	4	6	5	6	7	6
2	48	6	5	1	4	1	5	6	5	4	4	6	4	4	5	7	5	5	3	3	7	4	6	4	5	8	6	5	5	4	4	4	5	4	5	3
2	30	5	5	2	4	1	5	6	4	6	5	5	3	3	5	5	4	4	5	3	4	5	4	3	2	6	5	3	4	4	5	2	3	2	4	4
2	58	7	4	2	2	2	1	1	7	1	7	6	1	1	2	5	3	1	1	1	7	2	5	1	1	8	7	1	5	1	3	1	1	1	7	6
2	51	7	8	2	4	1	1	1	7	5	7	5	5	1	7	6	6	1	1	4	1	7	7	4	7	7	7	5	5	1	7	5	1	1	7	6
2	62	6	6	1	4	1	1	6	3	3	5	7	2	2	3	7	7	1	2	4	7	4	4	6	3	8	7	2	4	1	3	2	3	1	3	7
1	28	4	8	3	4	1	1	4	4	5	4	5	1	1	5	7	3	1	2	1	7	2	2	2	3	8	4	1	4	2	4	4	5	2	4	7
2	62	4	6	1	4	1	4	4	3	4	3	4	4	4	5	4	4	4	4	3	4	5	5	4	3	5	4	4	4	4	3	5	3	4	4	4
2	52	6	8	3	4	1	1	1	5	4	4	7	4	1	4	7	2	1	1	3	7	6	1	7	4	8	6	4	5	1	5	4	1	1	1	7
2	31	6	6	2	4	1	3	6	5	5	2	7	1	1	3	7	1	1	1	1	7	3	3	6	2	8	7	1	4	1	4	2	7	1	4	7
1	37	7	4	2	4	1	4	7	1	4	1	7	1	1	3	7	1	4	1	1	7	1	1	7	1	8	7	1	1	1	1	1	6	4	1	7
1	51	2	6	2	4	1	2	4	1	4	2	7	1	2	1	7	4	2	2	1	7	3	2	5	3	8	7	1	1	1	1	2	2	2	2	7
1	41	3	5	1	4	1	1	4	4	6	6	7	1	1	6	7	6	1	1	1	6	5	4	6	6	7	6	2	5	2	4	5	7	4	6	3
1	19	7	6	3	1	3	2	6	4	6	5	7	4	4	5	7	7	1	4	4	7	5	6	5	5	4	7	4	4	5	4	7	7	2	5	7
1	54	6	3	2	4	1	1	1	1	1	1	7	1	1	1	7	1	1	1	1	7	1	1	1	1	8	7	1	1	1	1	1	1	1	1	7
1	55	7	4	1	4	1	2	6	4	7	5	7	2	4	4	8	5	1	7	6	7	7	2	3	6	7	6	6	5	5	3	7	5	2	3	8
1	45	6	6	2	4	1	4	5	4	5	5	5	3	3	5	6	4	5	4	3	5	4	5	5	5	7	5	4	4	3	3	5	4	4	4	7
2	28	7	3	2	1	3	2	5	4	5	4	6	1	1	7	6	1	1	1	2	6	2	7	4	2	6	7	2	2	1	2	6	6	2	3	7
2	50	4	7	1	4	1	4	7	6	6	5	6	2	2	5	3	2	5	2	1	7	6	5	6	4	8	6	1	5	1	5	4	7	2	4	3
2	37	7	9	2	4	1	1	6	4	7	5	4	1	1	7	6	1	1	1	1	5	1	5	6	7	7	6	1	2	1	1	5	5	1	5	7
1	39	7	7	2	4	1	1	1	5	3	7	7	1	1	1	5	3	1	1	1	7	1	3	1	1	8	7	1	1	1	1	5	1	1	3	7
2	54	5	2	1	2	2	3	5	6	5	6	2	1	2	6	6	3	3	3	2	6	5	6	2	6	7	4	5	6	2	6	5	2	2	6	6
2	48	6	5	1	2	2	1	2	6	2	6	4	1	1	2	5	6	1	2	1	5	4	6	4	2	6	2	1	5	1	6	3	2	1	2	1
2	63	7	2	2	2	2	1	6	4	5	5	7	1	1	3	7	2	1	1	1	7	3	3	6	2	8	7	1	6	1	4	2	3	2	3	7
2	25	4	8	2	4	1	3	4	6	5	3	4	5	2	2	6	5	2	5	3	4	3	4	6	2	6	3	5	2	2	6	4	4	5	3	4
1	51	7	5	3	4	1	1	4	1	4	7	7	1	1	1	5	1	1	1	1	7	1	3	3	1	8	7	1	3	1	1	3	1	1	3	7
1	29	5	4	1	4	1	1	5	6	3	5	6	2	2	6	1	3	2	2	2	6	6	4	6	6	7	5	2	6	3	5	7	5	2	6	6
1	26	6	6	1	4	1	3	7	4	5	5	6	1	2	2	3	1	3	3	1	7	5	5	6	6	8	5	2	5	4	4	4	6	5	6	3
2	54	2	6	1	4	1	4	5	3	5	4	6	3	3	3	7	6	5	4	1	6	3	3	5	4	4	5	1	5	2	6	4	6	3	4	3
2	29	2	11	2	4	1	2	2	4	4	5	2	4	5	1	1	4	4	3	4	4	2	4	5	3	5	3	2	3	2	3	3	3	1	1	4
2	54	6	3	2	2	2	5	5	5	5	7	6	1	2	6	6	6	4	2	1	5	6	6	4	7	7	7	1	6	2	6	2	5	5	6	7
2	54	6	6	3	4	1	1	1	2	6	5	6	1	6	2	2	6	1	6	1	4	2	2	2	2	4	5	1	5	5	2	7	1	1	3	2
1	42	6	6	1	4	1	1	6	6	1	6	7	2	1	6	7	2	2	1	2	7	3	5	5	5	8	4	2	4	1	6	2	6	6	3	3
2	54	3	8	1	4	1	2	7	4	5	4	6	4	3	3	3	2	2	2	4	6	4	4	6	2	8	4	3	5	2	5	4	2	2	2	3
1	21	3	2	2	1	3	1	7	5	6	5	7	2	5	6	7	5	1	5	2	7	5	6	7	6	8	7	2	3	4	3	5	7	1	3	7
1	45	4	5	2	4	1	1	7	1	1	5	7	1	1	1	7	1	1	1	1	7	1	1	7	1	8	7	1	1	1	1	4	4	1	4	7
1	34	7	5	2	4	1	4	4	4	4	4	4	4	4	4	7	4	4	4	4	7	4	4	4	4	8	7	7	7	4	4	4	4	1	7	7
1	48	5	4	2	3	1	4	5	4	3	5	7	1	1	5	7	5	5	1	1	7	2	4	5	4	8	7	1	3	2	2	2	4	3	4	7
1	54	4	9	1	4	1	1	4	5	7	5	7	1	1	2	7	4	1	1	1	4	4	7	4	4	6	7	1	3	1	1	7	4	1	3	8
2	57	5	5	1	4	1	1	5	4	4	5	6	2	2	4	7	4	4	3	1	6	5	5	5	5	8	6	3	4	2	4	4	4	1	2	7
1	49	6	10	1	4	1	1	3	7	3	7	4	2	1	7	1	1	1	1	1	7	7	7	7	7	6	6	1	7	1	7	5	4	1	7	5
1	47	6	6	1	3	1	2	6	6	7	6	6	2	6	4	1	6	2	6	2	4	4	6	6	4	1	6	5	6	6	4	6	4	2	4	8
2	33	6	2	1	4	1	2	6	2	4	3	6	2	3	3	7	6	2	3	2	6	2	2	5	2	8	6	2	3	3	2	4	5	2	2	7
2	49	7	4	2	4	1	7	6	5	2	6	5	4	3	6	9	5	3	4	5	7	3	6	5	6	8	6	5	4	4	2	5	4	7	5	9
2	49	6	9	1	4	1	4	6	1	5	5	6	1	2	3	7	1	2	1	1	6	1	5	4	3	8	6	1	3	1	1	4	4	3	3	7
1	20	7	5	2	1	3	2	2	3	7	7	5	5	4	6	8	6	2	4	5	5	4	6	5	6	6	6	5	5	4	5	6	3	1	6	8
2	44	6	8	1	4	1	2	5	4	3	3	3	1	1	3	3	5	4	1	1	5	1	3	5	4	3	4	1	4	1	3	1	5	3	4	3
1	49	5	2	3	4	1	4	4	2	1	6	6	1	1	4	5	1	3	1	1	7	1	7	2	4	6	6	1	6	1	2	1	3	4	2	7
2	57	6	2	2	4	1	2	6	5	7	5	7	5	4	6	7	3	6	4	3	7	4	6	5	6	8	7	4	5	4	5	5	5	3	5	7
1	29	5	6	1	4	1	4	6	6	4	2	6	2	1	4	1	3	2	1	2	6	2	2	6	4	8	5	4	5	1	5	4	6	4	4	3
1	18	7	2	1	1	3	1	5	1	1	5	6	2	1	5	7	1	1	1	4	7	1	2	3	2	8	3	2	3	1	5	1	2	1	6	6
2	68	6	10	2	2	2	1	1	5	6	5	3	5	6	4	1	6	1	6	5	5	4	5	1	5	4	5	5	5	6	4	6	1	1	4	8
2	57	5	4	1	4	1	3	6	4	3	7	7	4	4	6	5	5	2	4	4	6	3	5	5	4	8	7	6	6	4	3	3	6	2	6	7
2	56	4	4	2	2	2	6	6	6	4	6	5	1	1	6	6	1	1	1	1	4	5	7	4	1	6	6	1	6	1	4	2	6	2	4	7
1	47	6	6	1	4	1	2	5	3	4	5	5	2	3	2	7	4	1	3	2	2	4	3	3	2	4	6	2	3	2	2	3	5	1	2	7
1	24	6	3	2	1	3	2	5	5	5	5	6	2	3	4	7	5	1	2	3	5	5	6	2	5	6	5	6	5	3	2	5	6	5	5	3
1	59	7	6	1	2	2	1	7	4	2	2	1	2	1	4	3	1	4	1	1	7	1	5	7	5	7	6	4	1	6	3	6	7	1	4	3
2	57	6	5	2	2	2	2	6	6	4	6	2	2	2	2	1	6	2	2	2	2	6	6	6	2	6	5	2	6	3	6	5	6	2	3	1
1	51	6	9	2	4	1	1	7	1	1	1	7	1	1	1	7	1	1	1	6	7	1	1	7	1	3	7	1	4	1	1	5	7	1	2	7
2	40	5	5	2	4	1	4	7	4	2	2	5	2	2	3	3	2	2	2	2	6	2	5	5	5	8	4	4	2	2	4	4	7	4	4	3
1	54	5	7	1	4	1	2	5	5	6	5	6	5	5	4	8	5	1	4	5	6	2	5	4	2	8	5	4	4	4	2	5	4	1	3	7
1	46	4	5	2	4	1	4	4	4	4	4	4	4	4	4	9	3	3	3	3	3	3	3	3	3	9	4	4	4	4	4	4	4	4	4	9
2	34	4	5	1	4	1	2	5	1	4	2	5	1	1	3	7	4	5	1	1	5	1	3	5	2	8	5	1	1	3	1	5	5	6	1	9
1	17	6	8	2	1	3	3	6	5	5	6	6	2	2	6	5	5	4	2	2	6	4	6	4	5	8	6	5	6	3	6	6	4	4	6	6
2	47	6	9	2	2	2	1	2	5	1	6	6	1	1	5	5	6	3	1	1	3	3	6	4	5	6	6	3	6	1	5	1	2	1	6	6
2	46	6	8	1	4	1	4	6	5	4	5	6	2	2	5	7	4	4	2	4	6	4	4	5	5	8	5	3	5	2	4	4	5	5	5	7
2	45	4	8	2	4	1	7	6	4	5	4	6	6	6	5	9	6	6	6	6	6	4	5	5	7	7	6	6	4	6	5	5	5	5	4	9
1	41	7	5	2	4	1	1	7	3	6	2	7	1	1	1	5	3	1	1	1	7	2	3	7	2	2	7	1	3	1	3	3	7	1	2	1
1	35	6	9	1	4	1	2	3	3	5	5	6	5	3	6	6	5	3	3	5	3	5	3	3	4	4	3	5	5	2	6	4	3	2	5	1
1	60	5	6	2	4	1	1	5	3	1	1	5	1	1	5	7	1	1	1	1	6	2	1	4	1	8	6	1	5	1	4	1	4	1	1	7
1	27	5	6	2	3	1	3	4	4	3	4	4	3	4	4	6	4	4	4	4	4	4	4	4	4	6	4	4	4	4	4	4	4	3	4	6
2	47	6	4	1	2	2	1	5	5	2	5	5	2	2	6	6	5	2	2	1	5	4	2	2	3	8	5	2	5	2	5	5	5	1	5	6
1	19	7	10	1	1	3	1	5	1	2	5	7	6	2	6	7	5	2	5	7	7	3	3	6	3	9	7	6	4	2	2	2	6	3	2	7
1	50	6	5	1	4	1	4	4	4	7	4	7	2	3	4	7	3	4	1	1	7	4	3	7	4	3	6	3	3	1	3	4	5	4	4	3
1	40	7	6	1	4	1	2	2	4	6	6	6	4	1	7	6	6	2	2	2	4	4	7	4	6	6	2	4	6	2	4	6	2	2	7	6
2	32	6	9	1	4	1	1	6	3	5	4	7	2	1	6	7	3	1	1	3	6	2	4	6	5	8	6	2	5	1	3	5	6	1	5	7
2	52	6	3	1	2	2	4	2	3	2	6	2	3	1	6	5	2	2	1	4	3	3	7	3	6	6	6	2	3	1	3	3	2	3	6	9
1	17	6	3	3	1	3	4	5	3	2	4	6	1	2	3	7	5	4	2	1	7	4	6	5	4	8	7	1	5	2	3	1	5	3	4	7
2	45	7	9	1	2	2	2	6	5	6	5	3	4	3	7	6	4	2	3	4	2	5	6	5	7	7	6	5	6	3	5	6	4	2	7	6
2	51	5	8	2	4	1	4	7	6	4	6	6	1	4	4	3	4	4	4	3	7	4	6	6	5	8	7	4	3	5	4	5	6	4	5	7
1	22	7	9	1	1	3	4	6	6	4	6	6	4	2	7	6	5	4	4	4	6	5	5	4	6	7	6	4	5	4	6	5	4	5	7	6
2	47	5	4	1	2	2	3	6	5	4	6	6	2	2	6	6	2	2	2	2	6	3	6	5	6	8	6	3	6	2	6	5	5	3	6	6
1	53	7	6	2	4	1	1	7	1	7	4	7	1	1	1	7	1	1	1	1	1	1	1	1	1	6	1	1	1	1	1	1	1	1	1	6
2	32	7	6	1	2	2	3	3	3	6	6	4	2	2	5	5	6	1	3	3	4	4	5	5	4	6	5	3	5	3	5	3	3	2	6	6
2	46	5	3	2	4	1	7	5	3	3	4	7	2	2	5	7	6	6	3	2	6	2	3	5	5	9	7	4	4	2	5	5	5	6	5	7
1	56	6	6	1	4	1	1	6	1	4	1	6	4	1	1	3	1	1	1	5	7	1	2	7	1	8	6	5	2	1	2	2	7	1	1	3
2	52	6	8	1	4	1	1	6	4	4	5	7	2	3	3	7	5	1	3	2	5	4	4	4	3	7	6	4	2	4	4	6	2	1	2	6
1	62	5	5	1	4	1	1	6	3	5	3	7	3	5	2	7	5	2	2	3	7	2	2	6	2	4	6	3	3	3	3	5	6	2	3	7
1	35	4	1	2	4	1	1	7	1	7	7	7	7	1	1	3	1	1	1	1	1	1	1	1	1	8	1	1	1	1	1	1	1	1	1	3
2	37	6	3	1	4	1	1	6	3	2	4	7	1	2	2	7	2	1	2	1	7	2	4	5	3	8	6	2	3	1	3	2	6	1	2	7
2	35	5	9	1	4	1	4	4	5	5	5	3	5	4	6	6	2	3	4	5	5	5	6	6	6	7	3	5	5	5	6	5	5	3	5	6
1	55	4	6	1	3	1	1	5	7	7	7	6	5	3	7	6	5	1	3	2	7	7	7	6	7	7	7	4	7	4	7	6	4	1	6	6
1	53	6	6	1	4	1	2	7	6	6	5	7	2	1	4	7	6	1	1	1	7	4	6	5	1	8	7	1	6	1	6	4	6	4	4	7
1	38	4	7	1	4	1	1	7	5	1	5	7	1	1	4	7	1	1	1	1	7	1	1	7	1	8	7	1	5	1	3	2	7	1	4	7
1	53	5	4	1	4	1	1	7	1	7	1	7	1	1	1	7	4	1	1	1	7	1	4	7	1	8	7	1	1	1	1	4	7	1	1	3
2	40	7	2	2	4	1	4	5	3	2	5	5	2	2	3	7	3	5	1	2	6	2	3	7	4	5	6	2	2	2	3	2	5	4	3	7
1	52	4	2	2	4	1	7	6	1	3	3	3	1	1	4	9	1	7	1	1	4	1	3	5	5	9	4	1	4	1	1	1	3	7	5	9
1	46	6	2	2	4	1	1	7	1	7	1	7	1	1	4	7	1	1	1	1	1	1	1	7	1	3	7	1	1	1	1	7	7	1	4	8
1	25	6	5	1	4	1	1	6	3	1	6	7	1	1	7	7	1	4	1	1	5	4	5	7	6	3	7	2	4	1	4	1	6	1	6	7
1	28	4	9	2	4	1	1	4	4	5	6	7	1	1	5	6	1	1	1	1	7	2	6	6	4	3	6	1	5	1	4	3	5	1	5	3
1	21	7	4	1	1	3	3	6	5	5	5	6	4	4	5	7	3	2	5	4	5	4	3	5	5	7	6	5	4	4	3	5	6	3	6	7
2	39	5	3	2	4	1	1	3	2	1	6	7	1	3	1	7	1	1	5	1	7	1	3	7	1	8	7	1	6	4	2	4	4	1	1	7
1	24	6	4	1	4	1	4	3	3	1	2	6	1	1	6	6	1	2	1	1	7	1	7	2	3	8	7	1	1	1	1	1	1	6	1	7
2	42	7	6	2	2	2	4	1	2	7	2	2	2	5	5	8	5	5	5	5	7	2	5	1	5	8	5	5	2	4	4	7	3	5	5	8
1	49	7	2	2	2	2	1	1	6	3	4	3	1	2	6	6	2	1	2	1	6	6	6	3	6	8	5	2	6	4	6	3	2	1	6	6
2	53	5	8	1	4	1	4	4	4	4	4	6	4	4	4	7	4	4	4	4	4	4	4	6	4	3	6	4	4	4	4	4	4	4	4	7
1	46	7	4	2	3	2	2	5	6	4	5	3	1	2	6	6	6	3	2	1	6	3	4	5	6	7	5	4	5	4	5	4	5	2	6	6
1	41	7	3	1	2	2	1	4	7	1	7	7	1	1	4	5	7	1	1	1	7	7	7	4	6	6	6	1	7	1	1	6	7	7	7	6
1	50	3	5	1	4	1	2	3	2	4	5	7	1	1	3	7	4	1	1	1	7	1	2	7	1	8	7	1	4	1	2	1	5	1	4	7
1	41	7	9	2	4	1	1	4	3	3	3	6	1	2	3	7	1	1	1	1	7	3	2	3	2	8	7	1	5	3	3	6	5	2	3	7
2	49	5	3	1	4	1	2	5	3	2	2	7	1	2	7	6	7	1	2	1	6	2	6	3	2	4	7	1	4	1	5	2	5	1	5	7
1	18	7	2	1	1	3	4	5	5	5	5	6	1	3	7	6	4	6	2	3	7	3	4	6	7	7	5	5	6	2	6	4	5	5	7	6
2	25	7	6	2	4	1	1	5	5	5	5	6	2	1	3	7	2	1	2	2	5	4	4	5	4	8	3	2	5	1	5	4	5	1	2	3
2	60	6	6	1	4	1	1	7	3	4	4	6	4	2	3	3	2	2	2	5	2	4	3	2	4	8	5	3	3	3	3	4	6	2	3	3
1	58	7	1	1	3	1	3	4	5	7	5	4	1	4	6	6	3	1	4	1	6	3	6	3	6	7	5	5	3	4	3	7	4	1	5	8
2	52	6	6	1	4	1	1	3	2	3	4	4	2	2	4	4	1	3	1	1	4	2	2	3	3	5	3	4	2	1	2	5	4	1	4	4
2	32	6	6	1	4	1	2	4	3	2	2	5	2	2	4	7	2	2	2	2	5	4	3	3	4	8	5	3	4	2	6	1	3	1	3	1
1	24	5	5	1	4	1	1	5	1	1	4	6	1	1	5	7	1	1	1	1	6	2	1	2	4	8	6	1	4	1	3	1	2	1	4	6
2	57	6	2	2	2	2	1	5	4	2	5	6	1	2	4	7	4	1	2	1	5	2	2	4	3	8	6	1	2	2	3	3	4	1	3	7
1	26	5	3	2	4	1	3	4	2	2	2	5	1	2	2	7	2	2	2	1	4	2	5	2	2	6	6	2	2	2	2	2	2	2	2	7
2	44	6	2	1	2	2	3	5	2	1	1	7	1	1	2	7	2	4	1	1	7	1	4	2	2	8	7	1	2	1	1	1	5	4	2	7
2	43	6	7	2	4	1	1	7	4	3	1	6	1	1	2	3	3	1	2	1	5	3	2	6	1	3	6	2	5	3	5	4	5	1	4	7
1	29	6	7	1	4	1	5	6	5	6	6	6	5	4	5	7	4	6	4	5	6	5	5	6	6	8	7	5	5	4	5	5	6	6	6	7
2	32	6	8	1	4	1	4	5	5	2	4	6	2	2	4	7	5	5	1	3	6	4	5	7	4	8	6	2	5	2	4	5	5	2	6	5
1	50	6	5	3	2	1	5	5	5	5	7	7	1	3	6	7	3	5	3	1	7	1	6	1	5	8	7	4	5	4	3	4	1	6	6	6
2	24	5	5	3	4	1	3	6	3	7	6	5	3	2	4	8	5	2	1	1	3	2	5	6	3	3	7	1	6	2	3	6	1	2	4	7
1	48	6	6	1	4	1	1	4	3	5	6	7	4	2	5	7	4	1	1	1	7	4	6	5	5	8	6	4	2	1	5	6	5	1	2	7
2	25	7	9	2	1	3	1	3	5	6	7	7	5	1	5	5	5	1	1	4	7	5	7	4	4	6	7	2	7	2	5	5	2	1	5	7
1	48	7	6	3	4	1	4	4	4	4	4	4	4	4	4	5	4	4	4	4	4	4	4	4	4	5	4	4	4	4	4	4	4	4	4	5
2	56	7	7	1	2	2	5	5	5	5	4	6	4	5	6	7	5	5	5	3	6	5	6	4	5	7	5	5	5	5	4	5	3	2	5	6
2	26	6	5	2	4	1	1	5	5	3	6	6	1	1	5	7	3	5	5	2	6	3	5	4	5	8	6	2	4	4	5	5	5	4	5	7
1	37	6	8	2	4	1	1	3	6	7	3	6	1	5	2	8	1	1	1	1	7	1	5	1	1	8	6	1	1	6	1	6	6	6	1	7
1	32	6	5	2	4	1	2	2	4	5	4	6	3	2	5	7	1	1	1	1	6	4	5	3	5	8	6	4	4	2	3	3	5	2	4	3
1	41	6	4	3	2	2	2	6	1	5	7	7	6	4	6	5	6	2	4	6	7	1	7	5	5	6	7	6	6	4	2	5	6	6	7	7
1	20	6	2	1	1	3	4	4	5	5	6	4	1	3	6	6	4	3	2	1	7	2	6	4	4	8	7	2	6	4	6	6	5	4	6	7
2	43	6	6	2	4	1	4	4	4	4	4	4	4	4	4	7	4	4	4	4	4	4	4	4	4	6	4	4	4	4	4	4	4	4	4	9
2	29	6	6	2	4	1	1	4	6	1	4	6	1	1	7	6	1	1	1	1	7	5	4	5	7	7	7	1	7	1	6	1	3	1	6	7
1	48	3	9	1	3	1	4	5	4	5	4	5	4	1	6	6	4	2	1	4	4	4	4	6	6	3	7	4	4	1	4	3	6	1	6	7
1	62	6	7	1	3	1	5	5	5	6	5	5	5	3	6	6	7	5	5	6	4	6	7	4	7	4	5	6	6	5	6	6	6	5	5	5
2	61	6	6	1	2	2	3	5	3	5	7	6	4	4	6	5	4	4	4	4	5	4	6	4	5	6	6	4	3	4	3	5	5	3	4	7
1	24	5	2	3	1	3	4	4	4	4	4	5	3	3	5	7	4	5	2	2	5	4	4	4	4	8	5	4	4	3	4	3	5	5	5	7
1	56	5	4	2	4	1	2	6	4	7	6	6	4	2	4	3	3	7	2	5	7	2	6	6	2	7	7	4	5	2	4	7	5	6	4	7
2	46	7	4	2	4	1	1	7	5	7	6	5	5	5	6	3	4	1	6	6	6	6	4	6	6	8	7	5	5	4	6	1	5	2	6	7
2	64	6	7	1	2	2	1	1	4	4	6	6	1	1	3	7	1	1	1	1	5	1	7	1	2	6	7	1	5	1	5	5	1	1	5	9
1	40	6	5	2	4	1	3	6	2	4	4	6	4	1	5	7	5	1	1	1	6	1	3	3	4	8	6	3	4	1	4	6	6	5	4	7
2	45	4	6	1	4	1	1	7	1	1	1	7	1	1	1	7	1	1	1	1	7	1	1	7	1	8	7	1	1	1	1	1	1	1	1	7
1	37	4	6	1	4	1	4	4	4	2	4	4	4	4	4	6	4	4	3	3	3	4	3	4	4	5	3	3	4	4	3	4	4	4	4	5
2	40	6	8	1	4	1	1	2	6	6	4	6	2	4	5	6	6	1	2	2	6	6	5	5	6	8	6	2	5	4	6	6	6	2	6	3
1	39	5	4	2	4	1	4	6	4	3	4	6	2	2	1	3	5	3	2	2	4	2	4	3	2	4	5	3	4	2	4	3	6	3	2	3
2	55	7	7	1	4	1	3	5	2	6	5	6	3	3	3	7	4	3	3	3	7	2	1	6	3	8	6	3	2	2	2	6	5	4	4	7
2	23	7	8	2	1	3	3	5	6	3	7	6	2	3	3	5	3	6	3	2	5	3	7	3	3	6	6	2	6	3	5	3	7	6	5	3
1	33	6	3	1	4	1	1	6	5	5	5	6	4	4	4	3	6	1	4	4	6	4	5	5	4	8	5	5	6	4	5	6	6	1	4	3
1	29	5	9	2	4	1	1	5	6	6	5	7	1	1	4	7	5	1	1	1	6	1	1	4	5	8	6	1	7	1	5	6	7	1	2	7
2	56	6	8	1	2	2	1	6	5	1	6	5	1	1	5	3	2	1	1	1	1	4	2	2	6	7	6	1	6	1	6	1	6	1	7	6
2	47	4	5	2	4	1	5	5	4	4	3	4	3	3	4	6	4	3	3	4	4	5	3	4	3	5	4	3	3	4	3	4	4	4	3	6
1	20	7	6	2	1	3	1	3	2	3	3	7	1	1	1	7	1	1	1	1	7	1	1	4	1	8	7	1	1	1	2	2	3	6	5	7
1	24	6	6	1	4	1	1	4	4	6	6	5	2	2	3	8	5	3	2	5	5	4	6	4	3	4	5	3	6	3	4	6	4	2	4	8
2	46	7	4	2	2	2	3	2	6	2	6	6	1	1	6	6	2	1	1	1	5	3	5	5	6	7	4	1	4	1	4	2	6	1	2	3
1	56	7	6	2	4	1	1	5	5	6	6	6	4	5	7	6	6	1	4	4	6	6	6	5	7	7	5	5	6	4	6	6	5	2	7	6
1	30	6	6	2	4	1	2	6	3	6	6	7	3	2	2	1	2	2	2	2	6	2	2	6	3	8	7	2	3	2	3	5	7	2	2	3
1	22	6	3	2	1	3	2	5	5	1	6	7	1	2	7	6	4	4	4	1	6	2	3	6	3	8	6	1	3	2	2	1	5	2	3	7
1	32	7	1	3	4	1	4	7	6	4	5	7	1	1	7	2	1	4	1	1	7	5	7	7	6	1	3	1	3	3	4	1	7	3	1	8
2	57	4	6	1	4	1	1	6	3	4	3	6	1	2	5	7	4	1	2	1	5	4	2	6	5	3	5	1	3	2	4	2	6	3	6	3
1	54	7	3	2	4	1	1	5	3	4	7	6	1	1	2	5	3	1	1	1	6	3	6	4	2	6	7	1	6	1	4	4	4	1	2	7
2	47	6	6	2	3	1	4	7	1	5	1	7	2	1	2	3	1	7	2	2	6	2	1	5	1	9	7	1	1	1	1	7	7	7	1	9
2	35	6	7	1	4	1	1	4	6	5	5	7	4	5	3	7	5	1	5	2	7	5	6	3	5	8	7	3	5	4	5	4	2	1	5	7
2	42	5	6	2	4	1	1	5	5	3	3	3	1	1	4	3	1	1	1	1	4	2	2	6	3	3	4	1	3	1	4	5	5	1	4	3
2	57	7	4	1	2	2	2	3	5	4	5	4	2	2	6	6	2	4	2	2	3	5	6	4	5	7	4	2	6	3	6	5	4	4	6	6
2	39	5	7	1	4	1	1	6	5	5	4	5	1	4	4	3	5	1	4	1	7	2	5	1	4	3	6	1	6	4	4	4	7	1	3	3
2	64	5	6	1	2	2	1	1	5	2	5	1	2	1	6	5	5	1	1	2	7	1	7	1	1	8	7	2	2	1	1	1	1	1	6	7
1	25	6	10	1	4	1	2	5	2	3	1	4	1	1	2	3	4	2	3	5	5	5	4	5	5	8	5	4	2	3	3	2	6	2	3	3
2	28	6	5	1	4	1	5	5	6	5	5	6	6	4	5	6	5	5	5	6	5	5	4	5	4	7	5	4	6	4	4	5	5	4	5	8
2	54	7	2	1	4	1	1	1	6	5	7	1	1	1	7	5	4	6	1	1	1	1	7	4	7	6	7	1	6	1	4	5	5	1	5	7
1	20	6	2	2	1	3	2	4	3	2	5	3	1	1	6	6	1	5	3	2	4	3	5	3	5	7	5	1	3	2	2	2	2	5	6	6
1	59	5	3	1	4	1	1	4	1	6	7	4	1	4	1	5	5	1	3	1	7	1	4	4	1	8	7	1	4	4	1	5	4	1	1	7
2	47	6	7	1	2	2	2	6	6	4	5	6	4	2	5	1	6	1	3	3	4	6	6	3	5	6	7	4	3	4	2	5	5	2	2	7
1	40	5	6	2	4	1	1	7	1	2	2	2	1	1	3	1	5	1	1	1	7	2	3	7	2	9	7	1	1	1	2	3	7	1	1	9
2	69	7	4	1	2	2	1	1	7	7	7	1	1	1	4	5	1	1	1	1	1	6	7	1	4	6	5	1	5	1	6	6	1	1	4	8
1	29	7	11	1	4	1	1	5	1	5	5	7	1	1	5	7	1	1	1	1	7	2	4	6	2	8	7	1	2	1	2	6	2	1	1	7
1	51	5	10	2	4	1	1	7	1	7	1	7	5	1	1	3	1	1	1	3	7	1	1	7	3	8	7	1	1	1	1	1	1	1	1	7
1	45	6	5	1	2	2	1	6	6	4	7	5	5	2	5	5	5	2	2	4	6	3	5	4	3	6	6	6	6	2	6	4	5	1	6	5
2	25	4	6	2	4	1	3	6	2	4	6	2	5	3	4	4	6	2	5	3	4	4	2	4	2	6	3	3	4	4	5	5	3	3	2	7
1	34	6	8	2	3	1	2	6	4	4	7	7	5	1	2	7	1	1	2	4	4	5	7	5	6	6	7	4	6	2	2	6	5	1	2	7
2	16	7	4	1	4	2	5	5	4	2	5	6	2	2	5	7	6	5	2	3	4	4	5	7	5	4	6	5	6	4	5	5	6	6	4	3
1	48	6	6	3	4	1	1	2	3	5	4	7	1	1	3	7	1	1	2	1	7	1	3	2	4	8	7	2	2	1	2	4	2	2	2	7
2	39	6	11	2	4	1	1	3	4	1	7	7	1	1	4	7	1	4	1	1	7	4	7	7	1	6	7	1	4	1	4	4	7	1	4	3
2	16	6	3	3	1	3	4	4	5	5	6	4	1	1	7	6	5	4	1	1	7	2	1	4	2	8	7	1	5	1	4	4	6	3	4	7
2	47	6	7	1	4	1	4	7	4	4	5	7	4	4	4	1	6	4	4	4	6	4	4	6	4	1	6	4	4	4	4	6	4	4	4	1
2	62	5	7	1	2	2	3	3	5	6	6	6	5	3	6	6	2	1	2	2	7	3	3	6	2	8	5	6	5	3	4	3	6	3	3	3
2	45	3	10	2	4	1	1	7	1	7	5	7	1	1	2	7	5	1	1	1	7	1	1	6	1	8	7	1	3	1	1	3	2	1	1	7
2	59	7	10	2	4	1	1	5	7	1	6	7	4	1	6	1	1	1	1	4	6	5	6	7	6	3	7	4	6	1	7	4	4	4	6	1
1	53	6	6	2	4	1	1	6	4	6	5	7	1	6	1	7	6	1	6	3	7	3	2	6	1	8	6	3	4	6	2	6	5	1	2	7
2	52	4	4	3	4	1	4	6	4	4	4	6	4	2	4	7	4	4	2	4	6	3	4	5	3	8	5	4	3	2	4	4	5	2	4	7
1	59	6	3	1	4	1	4	7	4	6	4	4	4	4	4	3	4	4	4	4	4	4	4	4	5	6	4	4	4	4	6	6	5	4	4	8
1	56	3	3	2	4	1	5	6	5	3	2	5	1	1	5	3	1	6	2	1	4	1	1	6	2	3	5	1	2	1	2	1	6	4	3	3
2	59	6	1	2	4	1	1	6	1	1	4	7	1	1	1	7	3	1	1	1	7	1	1	6	1	8	7	1	1	3	1	2	6	1	1	9
2	55	5	3	2	4	1	4	5	4	5	5	5	4	3	6	6	4	4	4	3	5	4	5	5	5	7	5	3	5	4	3	5	4	4	5	6
1	34	7	6	1	4	1	1	5	6	5	7	5	5	1	3	5	4	1	1	5	3	2	7	3	1	6	5	4	5	1	5	5	7	1	4	3
2	46	4	3	2	4	1	1	2	2	1	6	7	1	1	2	7	1	1	1	1	7	2	5	1	2	8	7	1	1	1	2	2	2	1	2	7
1	34	6	6	1	4	1	1	7	1	1	1	7	1	1	1	7	1	1	1	1	7	1	1	7	1	8	7	1	1	1	1	1	7	1	1	1
1	22	6	4	1	1	3	3	6	5	6	6	5	2	3	3	5	1	4	1	2	6	2	6	6	4	8	6	6	6	2	4	6	4	5	3	7
1	34	7	7	2	4	1	1	7	7	7	7	7	1	1	7	5	1	1	1	1	7	5	7	3	6	8	7	1	5	3	3	6	7	1	4	7
2	55	6	5	1	4	1	1	4	5	4	4	4	4	3	5	6	4	1	3	3	4	5	4	3	5	6	3	4	4	3	5	4	3	1	5	5
2	57	7	8	2	4	1	1	7	1	3	1	7	2	1	1	3	1	1	2	2	6	1	1	7	1	3	7	5	1	1	1	5	7	1	1	7
2	55	7	9	1	4	1	1	2	4	4	4	7	5	1	2	7	6	2	1	2	6	4	3	7	5	6	6	6	1	1	3	1	5	1	1	4
1	61	3	6	1	4	1	1	6	3	4	2	7	4	1	2	7	1	1	1	3	6	4	2	7	3	3	7	3	2	1	4	4	5	1	4	7
2	44	5	9	2	4	1	2	6	4	6	6	6	4	2	3	7	5	1	2	3	6	2	4	4	3	8	7	5	5	2	3	6	4	1	2	7
2	70	5	8	1	2	2	1	5	1	1	1	5	1	1	1	9	1	1	1	1	5	1	1	1	5	7	5	1	1	1	1	1	5	1	4	3
2	19	5	2	2	1	3	3	5	5	5	6	4	1	1	5	7	1	5	1	1	5	5	4	1	5	8	4	1	5	1	5	5	4	5	6	6
2	42	5	3	1	4	1	2	3	3	3	4	4	2	4	5	6	4	2	4	2	4	4	4	2	5	7	5	2	4	4	4	4	4	3	4	5
2	53	5	4	2	2	2	5	7	1	1	7	7	1	1	5	3	1	5	1	1	5	1	7	7	5	6	5	1	1	1	1	1	7	7	5	3
2	42	6	5	2	4	1	1	7	4	7	1	7	1	1	1	7	4	1	1	1	7	4	3	7	5	8	7	1	1	1	4	7	7	1	1	7
2	43	6	8	1	4	1	1	7	4	1	4	3	1	1	5	3	6	1	1	1	7	5	6	6	6	6	5	1	5	1	6	1	5	1	5	6
1	40	5	7	1	4	1	4	6	1	6	5	7	1	2	4	7	7	4	2	4	7	3	2	6	5	8	7	5	5	2	4	6	6	4	4	7
2	53	6	7	1	4	1	1	6	4	3	7	7	2	3	3	7	7	1	3	1	7	3	5	6	4	8	7	3	4	4	2	4	4	1	3	7
2	37	5	10	2	4	1	3	6	3	4	4	5	4	1	4	3	2	2	2	4	5	3	3	5	4	3	5	4	3	2	4	5	5	2	4	3
2	61	7	4	1	2	2	2	3	5	5	5	5	1	1	6	6	4	2	2	2	4	4	6	2	6	7	6	2	5	2	5	5	3	2	4	7
2	58	5	4	2	4	1	1	6	6	4	6	4	6	6	6	5	1	1	5	1	7	6	4	7	6	7	7	6	6	7	4	5	7	1	6	3
2	45	5	6	1	2	2	1	2	6	4	6	6	2	1	6	6	6	1	2	2	4	5	6	2	3	6	6	2	4	2	5	5	2	1	4	7
1	53	5	9	2	4	1	1	7	1	1	1	1	1	1	1	3	1	1	1	1	1	1	1	7	1	3	1	1	1	1	1	1	7	1	1	3
2	41	6	8	1	4	1	5	7	1	5	1	5	4	2	1	3	4	7	3	3	4	1	1	7	4	9	6	3	1	3	1	5	5	5	1	7
1	25	5	6	2	3	1	1	6	5	1	6	6	1	1	6	3	5	1	2	2	5	4	5	6	4	3	6	2	4	2	5	2	6	2	6	3
2	54	5	11	1	4	1	1	5	4	4	5	6	4	1	3	7	2	1	1	1	6	3	5	5	2	8	6	4	4	1	2	4	5	1	3	7
2	41	5	2	2	4	1	2	5	5	4	5	5	2	2	3	5	3	2	2	3	5	5	5	5	5	3	5	3	5	3	5	5	3	2	4	5
1	26	7	5	2	4	1	1	4	4	5	4	7	2	1	6	7	1	1	1	1	7	4	4	5	4	8	7	1	5	1	2	4	5	1	4	7
2	45	4	6	1	4	1	4	5	2	6	4	7	1	5	3	7	3	4	5	3	6	2	4	4	2	8	7	4	4	5	2	4	6	3	3	7
2	34	6	3	2	4	1	1	4	4	2	4	7	1	1	1	7	1	1	1	1	7	1	1	4	1	8	7	1	4	1	5	3	5	1	1	7
1	58	4	8	1	4	1	3	3	4	4	6	7	4	4	3	7	4	2	4	4	7	4	4	6	4	8	7	4	5	4	4	6	4	3	4	7
2	53	5	3	1	4	1	2	7	4	6	6	7	2	2	5	3	4	2	2	3	6	4	6	6	2	6	5	2	3	2	3	5	4	1	4	3
2	21	6	9	2	1	3	1	4	3	3	6	6	1	2	2	6	4	1	2	1	6	1	6	1	5	8	7	1	4	3	3	2	5	1	7	6
2	31	5	8	2	4	1	4	6	5	6	4	6	4	2	2	7	2	4	2	4	7	2	4	4	2	8	6	4	2	3	3	6	5	4	3	8
1	29	6	6	3	4	1	4	5	5	6	6	6	4	5	6	5	4	4	5	4	5	5	5	5	6	7	6	4	6	5	5	6	5	4	5	5
2	64	4	4	1	2	2	5	7	5	6	7	7	1	1	7	6	2	2	1	1	7	1	6	2	6	6	7	1	3	1	3	6	7	2	6	7
1	55	7	5	2	4	1	3	7	2	1	4	6	1	1	5	7	3	1	1	3	7	1	5	7	3	8	7	1	1	1	1	5	6	1	2	7
1	24	7	4	2	1	3	2	5	2	5	5	4	1	3	6	6	5	2	2	2	7	2	5	2	6	8	5	1	3	2	2	3	4	2	5	6
1	58	5	1	1	4	1	1	7	1	7	1	7	2	1	7	1	7	7	1	5	7	1	1	7	7	9	7	5	1	5	4	7	7	4	2	3
2	39	5	9	1	4	1	4	4	4	5	4	5	5	5	4	3	4	4	4	3	4	4	4	4	4	8	4	4	4	4	4	4	4	4	4	3
2	37	7	9	2	4	1	4	5	2	2	2	6	1	1	3	7	1	6	1	3	7	3	4	3	3	8	4	1	2	1	2	2	7	5	1	3
2	57	6	2	2	4	1	1	4	7	1	4	7	1	1	1	7	1	1	1	1	6	3	5	7	1	8	7	1	1	1	3	4	1	1	1	7
1	24	5	6	1	4	1	4	5	4	5	5	3	5	4	4	5	4	4	3	5	5	4	5	3	3	5	4	4	4	5	4	4	3	4	4	6
2	50	7	3	1	2	2	1	5	7	3	7	7	1	4	5	7	6	1	5	1	7	6	7	5	5	6	7	3	6	5	6	3	5	1	5	7
2	57	1	8	3	4	1	2	6	6	2	6	6	3	5	6	5	5	1	4	3	7	3	6	5	4	8	7	3	6	2	3	6	4	1	4	7
1	52	6	5	2	4	1	7	4	2	4	1	4	1	7	7	6	4	3	1	1	4	6	5	5	7	7	7	2	5	1	7	6	6	4	5	7
1	25	4	6	2	4	1	2	7	6	5	5	5	1	4	5	3	4	2	4	2	5	6	4	5	5	1	6	3	7	5	4	7	7	3	5	3
2	48	6	3	1	4	1	6	5	5	5	5	5	1	2	5	9	5	6	2	1	5	5	4	3	5	9	4	2	5	2	4	4	4	6	5	9
2	58	7	4	1	2	2	1	4	6	6	6	6	4	3	5	1	4	1	2	3	3	7	4	3	7	7	4	2	6	3	6	6	3	1	6	6
1	24	7	1	1	4	1	1	6	7	5	2	7	1	4	7	7	4	6	4	3	7	2	3	7	3	8	7	1	4	4	4	5	6	6	6	7
2	52	6	4	2	2	2	5	5	6	6	6	6	2	3	7	6	5	3	2	2	7	5	6	2	7	7	6	1	2	2	3	6	3	7	7	9
1	17	7	4	2	1	3	5	5	5	6	5	6	1	3	6	6	2	6	4	1	6	2	6	5	6	7	6	2	5	4	3	5	5	4	5	7
1	42	4	8	1	4	1	1	7	4	1	4	7	2	1	1	7	4	1	1	1	7	1	1	4	1	8	7	3	1	1	4	1	4	1	1	7
1	21	6	9	1	1	3	3	5	2	7	6	5	2	2	4	8	3	4	2	2	6	3	6	4	4	6	5	2	6	3	1	7	4	2	5	6
1	62	7	6	1	4	1	1	5	4	6	6	7	1	6	5	7	5	1	5	4	7	5	3	6	5	8	7	3	4	5	5	6	6	3	3	7
1	56	3	3	2	4	1	1	6	6	7	6	7	1	6	6	1	6	1	6	1	7	5	6	6	6	8	6	2	5	6	4	6	6	1	5	6
2	36	5	7	2	4	1	1	5	1	2	2	7	5	1	1	7	4	1	2	5	7	1	3	7	1	3	7	3	1	1	1	2	4	1	1	4
1	43	7	4	2	4	1	3	7	2	2	6	6	2	1	2	3	7	1	3	2	7	1	2	7	2	8	7	2	2	2	1	1	6	2	2	3
2	49	6	7	1	2	2	1	3	5	4	6	7	2	3	7	6	6	1	3	1	7	2	6	4	6	8	6	5	5	5	5	3	1	1	6	7
1	27	4	6	2	1	3	2	5	6	3	7	7	2	4	7	9	5	4	4	2	6	4	7	4	6	9	6	1	7	4	7	3	5	3	6	9
1	60	5	3	1	4	1	1	5	5	3	6	7	2	2	5	3	5	1	2	1	6	4	3	5	4	8	5	1	5	3	4	3	6	1	3	3
1	27	4	3	2	4	1	2	6	2	4	5	5	2	2	3	3	2	2	1	1	6	2	2	5	2	8	5	2	4	2	2	4	5	2	3	3
1	39	6	6	1	4	1	3	3	5	2	7	7	1	1	5	7	5	4	1	1	7	3	4	4	3	8	4	1	5	1	5	4	5	5	4	7
1	26	6	3	2	4	1	3	5	5	6	6	7	1	3	3	5	3	3	4	2	6	3	6	4	4	6	5	2	6	2	6	3	6	3	6	1
1	27	6	8	3	4	1	1	3	4	4	5	6	2	2	3	7	2	2	2	2	7	3	6	3	2	8	7	2	5	2	3	4	2	2	2	7
1	47	7	4	2	4	1	6	6	2	1	2	7	2	1	2	7	1	4	1	2	6	5	5	5	4	8	6	3	4	1	4	3	6	5	5	7
2	48	2	1	2	4	1	1	3	1	6	4	7	1	2	2	7	3	1	2	2	6	3	4	5	2	8	7	4	3	3	2	7	5	1	4	7
2	39	6	7	2	4	1	1	6	5	5	5	5	3	4	7	6	1	1	5	4	5	6	5	4	6	7	6	3	6	5	6	5	5	1	7	6
1	19	5	2	2	1	3	6	5	5	5	5	6	3	1	6	6	4	5	2	2	6	3	5	3	3	8	6	5	5	3	4	5	5	6	5	6
1	36	7	5	1	4	1	1	7	4	7	7	7	2	1	7	6	1	1	1	2	7	4	5	6	5	7	5	4	4	1	3	5	5	1	6	6
2	51	5	7	2	4	1	1	7	5	2	5	6	1	2	6	3	4	2	2	2	6	5	4	6	4	3	5	2	2	2	2	2	6	1	2	3
2	26	6	4	2	4	1	2	5	6	6	6	5	2	3	7	6	4	4	3	3	6	4	5	5	6	7	6	2	5	3	4	6	5	1	7	6
1	37	5	5	2	4	1	2	7	3	3	4	7	1	2	3	7	5	1	4	1	6	2	5	7	5	3	6	1	2	4	2	7	2	4	2	7
1	44	6	9	1	2	2	1	1	6	4	7	5	1	2	6	5	7	1	2	1	6	2	7	1	4	6	2	1	6	2	6	6	2	1	6	5
1	33	7	11	1	4	1	1	7	1	1	1	7	1	1	1	3	1	1	1	3	7	1	1	7	1	3	7	3	1	1	1	4	6	1	1	7
2	49	6	8	1	4	1	4	6	3	2	6	6	1	4	4	7	5	1	4	1	6	4	6	5	6	7	6	1	4	4	3	3	6	1	6	6
1	26	7	6	1	4	1	1	5	6	4	7	7	4	4	7	6	6	1	4	5	6	6	7	7	7	7	6	4	7	4	6	6	5	1	6	5
1	58	4	3	1	4	1	1	7	2	4	5	6	1	3	1	3	5	1	3	1	7	3	5	6	3	8	7	1	3	3	4	5	6	1	1	7
1	50	6	3	1	4	1	6	6	6	6	6	7	4	6	6	7	5	6	6	4	6	6	6	6	7	7	6	4	6	5	5	4	6	6	7	6
1	27	5	4	2	4	1	4	5	5	5	7	6	3	5	6	5	3	2	2	4	6	4	6	4	6	6	5	4	6	4	6	3	5	5	7	6
2	29	5	4	2	4	1	6	7	6	6	6	7	1	6	7	7	5	6	6	2	5	6	6	6	7	7	6	1	6	6	6	6	6	6	7	6
1	46	6	6	1	4	1	4	4	4	4	4	4	4	4	4	6	4	4	4	4	4	4	4	4	4	6	3	3	3	3	3	3	3	3	3	5
2	40	5	6	2	4	1	7	4	4	4	4	7	4	4	4	9	4	7	4	4	7	4	5	7	4	9	7	4	4	4	4	5	7	7	7	9
2	43	6	4	2	3	1	4	6	6	6	6	7	4	5	5	7	4	4	5	2	7	4	4	4	6	8	6	3	4	4	4	5	6	5	5	3
1	49	6	9	1	4	1	4	6	4	6	5	6	4	3	6	7	3	3	3	1	4	4	4	5	4	5	6	2	5	2	3	5	3	3	4	2
2	41	5	4	2	2	2	5	3	6	6	6	6	1	1	5	8	5	6	1	1	5	1	6	3	6	6	2	1	7	1	5	6	2	4	5	5
2	61	6	9	1	2	2	1	2	7	5	7	5	4	5	1	5	5	1	4	4	7	5	5	6	1	8	5	5	6	5	5	5	5	1	5	5
2	63	6	3	1	2	2	1	2	6	5	6	4	1	2	4	5	6	2	3	1	2	4	6	2	5	6	6	1	5	2	4	3	4	2	3	7
2	37	4	7	1	4	1	1	4	6	4	4	6	1	1	4	7	4	1	1	1	5	5	4	4	4	8	4	1	3	1	5	4	2	1	4	1
1	24	7	3	2	1	3	1	5	5	5	6	5	1	5	6	6	2	1	5	1	6	3	6	5	1	6	6	1	5	5	5	4	3	1	6	6
2	55	4	8	2	4	1	4	4	4	4	4	4	4	4	4	5	4	4	4	4	4	4	4	4	4	5	7	4	4	4	4	4	4	4	4	5
2	69	7	5	1	2	2	1	1	6	6	6	6	1	1	7	6	1	1	1	1	6	2	5	1	5	8	6	1	6	1	6	1	1	1	7	6
1	52	4	6	2	3	1	2	4	4	6	5	6	2	3	3	8	6	4	4	2	7	3	6	6	7	7	6	3	5	3	4	7	6	4	7	6
1	51	2	5	1	4	1	3	5	5	5	5	6	4	5	4	7	5	3	5	5	6	6	5	4	5	1	6	5	4	4	5	4	6	3	4	3
2	20	7	6	3	1	3	1	7	6	7	7	7	6	3	5	5	6	1	1	5	5	3	6	6	7	7	6	6	7	4	6	7	6	1	5	5
2	57	6	6	2	4	1	2	2	3	4	5	6	2	1	2	7	1	1	1	2	5	3	3	4	3	8	6	2	3	1	2	2	2	2	4	7
1	47	4	2	1	3	2	7	4	4	2	5	5	1	4	7	9	5	7	5	1	4	1	5	1	7	9	4	1	5	4	2	3	3	7	7	9
1	33	5	4	3	4	1	2	4	3	3	3	7	1	1	3	7	1	2	1	1	7	5	4	5	4	8	7	1	6	1	4	4	3	3	4	7
2	20	7	7	2	1	3	2	4	3	1	6	6	1	1	5	6	1	2	1	1	7	2	3	3	6	8	7	4	3	1	2	1	6	3	3	7
1	16	6	6	3	1	3	5	2	3	2	5	6	1	2	5	7	5	4	4	2	6	2	4	3	5	8	7	1	2	3	2	4	3	5	2	7
1	29	5	5	2	4	1	5	6	3	5	5	6	4	3	5	3	5	5	3	5	6	3	6	6	5	3	5	5	3	3	3	5	6	6	3	3
2	48	6	8	2	4	1	1	7	3	6	7	6	2	1	3	3	6	1	2	2	5	3	7	4	5	7	4	7	7	2	3	4	4	1	4	4
2	53	7	3	1	2	2	4	5	6	5	6	5	2	4	6	6	5	2	4	2	6	3	6	4	6	7	6	2	6	4	5	2	4	2	7	6
1	31	6	4	2	4	1	1	7	1	1	1	7	1	1	5	3	1	1	1	1	7	1	1	7	7	3	7	1	1	1	1	1	7	1	7	7
2	65	6	7	1	2	2	2	6	5	5	6	6	4	4	6	6	6	1	4	4	4	6	6	5	4	4	6	5	6	5	5	5	5	2	6	6
1	46	4	8	1	4	1	1	6	6	6	6	7	1	1	1	7	5	1	1	2	3	6	6	6	1	3	6	2	6	1	5	6	6	1	4	7
1	57	6	7	1	4	1	1	1	6	5	7	7	1	1	7	7	1	1	1	1	7	1	6	2	1	8	6	1	5	1	6	5	6	1	6	6
2	49	5	9	1	4	1	1	3	3	6	3	7	4	5	1	7	5	1	5	6	7	3	5	6	1	8	7	7	3	5	4	5	5	1	1	7
2	53	5	6	2	4	1	1	7	1	7	1	6	1	1	2	3	2	1	1	1	7	1	2	4	1	8	7	1	1	1	1	3	7	1	1	3
2	20	6	4	3	1	3	3	6	3	4	4	6	2	2	3	3	2	5	2	2	3	3	5	5	5	9	5	4	3	3	3	6	4	6	4	8
2	63	6	1	2	2	2	1	5	4	1	4	5	1	1	6	6	6	1	1	1	5	3	6	3	4	6	5	1	5	1	5	1	5	1	6	6
1	25	6	6	2	4	1	1	6	5	4	3	7	2	1	4	7	2	1	2	4	7	2	2	6	2	8	6	2	3	2	4	3	5	1	3	7
2	31	4	5	2	4	1	3	5	5	2	7	7	1	1	5	7	1	2	2	1	7	2	3	5	5	8	7	1	7	2	4	1	3	1	4	7
1	40	6	6	1	4	1	7	7	1	3	4	7	1	1	3	3	2	7	2	2	7	2	3	7	2	3	7	1	3	1	1	3	7	7	3	7
1	34	6	3	2	4	1	4	5	5	5	6	6	2	2	4	7	2	6	1	2	5	4	6	4	3	9	4	4	5	1	5	3	4	3	3	1
2	21	7	7	2	1	3	4	7	6	6	4	6	5	4	6	3	3	6	3	4	7	6	6	5	6	8	6	4	6	3	6	5	6	3	6	7
2	39	5	4	1	4	1	2	4	3	2	3	6	1	3	4	7	3	3	4	1	4	2	4	3	5	7	6	2	2	2	3	3	2	2	4	6
1	50	6	4	2	2	2	1	4	3	3	4	6	2	2	5	6	4	2	2	2	6	6	6	2	6	6	6	2	2	2	2	2	5	5	2	7
2	45	7	8	1	2	2	1	1	5	4	6	5	1	1	7	6	7	1	1	1	2	7	7	1	7	7	7	1	2	1	5	5	2	1	7	6
2	41	3	7	2	4	1	7	1	2	5	2	6	1	5	6	9	6	7	5	1	5	2	2	1	6	9	6	1	2	5	2	6	1	7	6	9
1	38	6	6	1	4	1	4	4	4	4	4	5	4	4	4	7	5	5	5	4	4	4	5	4	5	7	5	5	5	5	5	5	5	5	5	6
2	47	3	6	1	4	1	3	4	3	3	3	3	4	3	3	6	3	3	3	4	3	3	4	4	3	5	3	3	4	3	3	3	4	3	3	6
2	50	4	8	3	4	1	3	3	3	3	3	3	3	3	3	6	3	3	3	3	3	3	3	3	3	5	4	4	3	4	4	4	3	4	4	4
2	56	7	11	1	4	1	2	5	3	5	5	5	3	4	5	5	5	4	5	6	3	3	4	4	4	4	4	4	7	5	3	6	4	5	4	8
1	23	7	7	2	1	3	1	7	3	3	7	3	1	1	7	5	1	1	1	1	5	1	1	6	7	3	5	1	4	2	4	5	5	1	6	8
1	29	5	4	3	4	1	4	4	4	4	4	4	4	4	4	9	4	4	4	4	4	4	4	4	4	8	4	4	4	4	4	4	4	4	4	7
2	40	6	8	2	4	1	5	5	4	6	6	5	6	2	7	6	5	5	2	5	4	4	6	3	6	7	6	6	6	2	3	4	1	6	6	7
2	38	6	6	1	4	1	3	5	4	4	3	5	4	3	4	7	4	3	3	4	5	4	4	4	4	8	5	5	4	3	4	5	4	3	4	8
2	32	4	6	2	4	1	4	4	4	4	4	4	4	4	4	7	4	4	4	4	4	4	4	4	4	8	4	4	4	4	4	4	4	4	4	7
1	35	7	7	1	4	1	1	7	7	7	4	7	1	1	7	8	1	1	1	1	7	5	5	7	7	7	7	1	7	1	7	7	4	1	7	7
2	60	6	4	3	2	2	2	5	5	2	7	7	1	1	5	6	4	1	1	1	5	5	7	4	5	6	5	1	6	1	4	2	4	2	5	6
2	62	7	8	1	2	2	2	2	5	2	5	6	2	2	6	6	5	2	2	2	5	3	6	2	5	6	6	1	5	2	3	3	3	2	6	7
1	49	4	5	1	4	1	1	1	7	1	1	3	1	1	6	6	6	1	1	1	4	7	1	7	7	3	7	1	7	1	7	1	7	1	7	6
2	40	6	3	2	2	2	3	5	2	1	2	7	1	1	5	7	7	1	1	1	7	2	1	4	4	4	7	1	4	1	5	2	6	3	4	7
1	34	6	7	1	4	1	1	6	3	5	2	7	1	5	4	7	7	1	7	2	7	4	1	5	5	4	6	1	1	6	1	5	4	1	3	7
2	56	4	3	1	4	1	2	6	6	6	3	7	2	2	2	7	6	2	2	2	6	2	6	6	2	6	6	2	2	4	2	6	6	1	2	7
2	33	7	6	1	2	2	2	4	5	4	5	5	2	1	6	6	4	1	1	2	4	4	6	4	6	7	5	2	5	1	4	4	3	2	5	6
1	24	5	7	2	4	1	4	6	3	3	4	6	1	1	3	7	1	2	1	3	6	1	1	6	1	8	6	2	3	1	2	1	4	2	2	7
2	19	5	6	2	1	3	1	4	5	5	7	2	2	4	2	5	5	3	3	1	4	5	6	4	4	6	5	1	6	4	4	6	5	4	4	5
1	42	5	11	1	4	1	1	7	4	1	7	7	7	1	1	7	7	1	7	1	7	1	7	7	1	8	7	4	7	7	7	7	1	1	7	7
2	52	5	9	2	4	1	1	6	4	6	5	4	4	2	4	3	5	2	1	3	5	4	5	3	3	8	4	2	4	2	5	5	4	1	4	8
1	61	6	9	1	4	1	1	7	4	7	4	6	2	2	4	8	2	2	2	4	6	3	5	5	4	8	5	3	4	2	3	4	6	3	4	3
2	45	4	10	1	2	2	7	7	4	7	7	7	4	3	7	6	3	4	2	4	4	4	7	2	6	6	6	7	7	2	6	7	7	6	6	4
2	25	6	7	1	4	1	1	5	5	1	6	6	3	6	5	7	6	1	6	4	3	3	7	5	5	6	6	4	4	6	4	5	5	1	4	2
2	50	5	4	2	4	1	1	6	2	6	5	7	1	1	3	7	5	1	1	1	7	1	6	6	5	8	6	2	5	3	2	6	6	1	2	7
2	42	7	6	2	4	1	1	1	1	1	3	4	1	1	1	5	1	1	1	1	5	1	1	1	3	7	1	1	1	1	1	1	3	1	1	3
2	40	6	2	2	4	1	4	4	3	4	4	5	3	3	5	3	2	3	2	5	6	4	7	1	3	6	1	4	5	4	3	2	5	2	3	4
2	42	7	8	2	2	2	1	5	2	4	5	3	2	1	7	6	4	1	1	2	5	4	5	2	6	7	6	3	6	2	2	4	5	2	7	6
1	29	6	3	1	4	1	1	5	2	1	2	7	1	1	3	7	1	3	1	1	7	3	1	1	3	8	7	1	1	1	2	1	3	2	3	7
1	45	5	6	1	4	1	2	7	6	7	3	5	3	1	7	1	3	1	1	1	6	4	6	6	4	3	7	2	6	1	4	6	5	1	3	7
2	49	5	6	1	4	1	1	4	3	5	5	6	2	3	3	7	5	1	3	3	5	3	5	4	4	8	3	2	3	3	4	5	3	1	2	8
1	17	7	2	2	1	3	4	3	3	3	5	5	1	2	6	6	2	3	2	1	5	4	6	3	6	7	6	2	5	2	4	2	3	5	6	6
2	37	7	5	2	4	1	4	4	5	5	5	4	4	5	5	4	4	4	4	4	5	4	4	4	5	5	3	5	4	4	5	5	3	4	3	4
2	36	6	7	2	4	1	2	6	4	6	5	6	4	3	3	7	5	1	3	3	7	3	5	5	3	8	7	3	5	3	3	6	6	3	3	7
1	48	3	6	2	4	1	3	7	4	2	7	7	4	1	4	7	1	6	1	4	7	3	7	6	5	7	7	2	4	1	4	5	5	3	3	7
1	52	7	3	2	4	1	3	1	2	3	4	5	1	5	6	6	3	1	3	1	7	3	4	2	6	8	4	1	3	5	2	4	3	1	6	6
1	35	7	9	1	4	1	1	7	7	1	7	7	1	7	7	3	1	1	1	1	7	4	7	7	5	6	4	1	5	1	7	5	7	1	1	6
1	52	5	6	2	3	1	4	4	4	1	5	6	1	1	5	7	6	4	1	1	7	2	2	6	4	4	6	1	4	1	2	2	5	3	4	7
2	54	5	6	1	4	1	1	5	1	2	4	6	1	2	2	7	4	1	2	1	6	1	2	4	2	8	6	1	6	3	1	3	3	1	1	7
1	42	7	7	2	4	1	1	7	2	6	2	4	2	2	1	3	4	1	2	6	7	4	7	6	3	3	6	4	2	2	2	7	7	1	1	3
2	27	6	5	1	4	1	2	5	3	3	5	4	2	2	6	6	4	2	2	3	4	4	5	5	6	7	5	3	5	2	3	3	5	2	6	6
2	45	6	6	1	4	1	2	6	2	6	6	6	6	2	2	3	2	2	2	2	6	2	2	6	2	3	6	6	2	2	2	6	6	2	2	3
2	45	2	10	1	4	1	7	7	1	7	7	7	5	1	1	3	1	7	1	1	7	1	4	7	1	3	7	7	7	1	1	7	7	7	1	3
1	44	3	3	1	4	1	1	1	7	6	7	6	5	5	7	6	1	1	4	2	4	6	7	4	7	7	7	3	7	5	7	7	1	4	5	4
1	21	6	4	2	1	3	1	5	4	5	5	6	1	4	5	7	4	1	2	1	6	2	6	2	5	6	5	3	5	4	3	4	3	1	5	6
1	30	4	1	3	4	1	4	2	5	1	6	5	4	2	3	8	6	5	2	3	5	2	3	4	3	7	5	1	5	4	3	6	3	1	3	9
2	43	5	7	2	4	1	3	5	5	5	5	6	3	4	3	7	3	3	4	2	5	4	6	3	4	6	6	4	6	4	6	5	5	2	4	7
1	54	3	6	1	4	1	2	5	4	6	4	7	3	2	3	7	2	2	2	2	7	4	5	6	4	8	7	4	3	2	3	6	5	1	4	7
1	54	7	6	2	4	1	1	6	3	6	4	7	1	1	4	7	1	1	1	1	7	2	6	2	2	8	7	1	5	2	1	3	6	1	6	7
1	58	5	6	3	4	1	4	2	6	2	6	5	2	2	6	5	5	3	2	2	6	5	5	3	5	7	5	3	4	3	5	3	3	4	5	7
2	52	6	4	1	2	2	7	6	6	4	6	7	4	4	7	6	4	5	2	4	7	2	6	1	7	8	6	2	6	4	6	4	6	7	7	9
1	36	5	4	2	3	1	1	7	2	5	6	7	1	2	6	7	4	1	3	1	7	3	7	5	4	8	6	1	4	4	2	5	7	2	1	7
1	46	5	8	2	4	1	1	7	7	5	7	7	1	3	7	7	6	1	3	3	7	4	4	6	4	8	6	4	7	3	7	5	6	1	6	6
2	54	7	6	1	2	2	1	6	4	4	6	6	1	1	4	5	7	1	4	1	6	1	7	1	4	4	4	4	6	4	6	4	4	4	4	5
1	42	7	2	1	4	1	1	6	3	4	3	7	1	1	2	7	3	1	1	3	7	2	4	6	1	8	7	2	2	2	4	4	6	1	1	7
1	36	4	8	1	4	1	4	4	4	4	4	4	4	4	4	7	4	4	4	4	4	4	4	4	4	6	4	4	4	4	4	4	4	4	4	5
1	34	6	7	1	2	2	1	6	5	5	5	6	6	5	5	7	5	2	4	6	4	5	4	4	5	5	5	6	5	5	5	5	5	1	5	4
2	45	5	8	2	4	1	1	5	5	1	4	6	3	1	4	7	4	1	1	4	6	4	5	5	1	8	6	4	1	1	3	1	5	1	1	7
1	60	5	7	1	4	1	1	7	4	1	7	7	3	4	1	7	4	1	3	2	7	4	7	7	2	8	7	4	5	3	5	1	7	1	1	7
2	20	7	5	2	1	3	6	5	3	3	6	5	2	2	5	5	6	2	2	1	5	2	7	2	1	6	6	5	5	1	4	1	1	1	3	7
2	50	4	6	1	4	1	1	4	1	4	4	5	1	1	4	6	4	1	1	1	4	1	1	4	4	7	4	1	4	1	4	4	4	1	5	6
2	60	6	8	1	4	1	1	6	3	6	3	7	2	3	4	3	3	1	2	1	4	3	3	5	3	3	4	2	5	3	4	1	6	1	2	3
2	52	6	6	1	2	2	1	2	5	5	5	5	5	2	6	6	3	1	2	3	4	4	6	2	5	6	5	5	4	2	5	1	3	1	6	6
2	39	7	5	1	4	1	1	5	6	7	6	7	5	6	6	5	7	1	6	4	4	5	5	6	6	4	6	6	7	7	6	7	7	1	4	2
1	48	4	6	2	4	1	4	5	4	5	5	5	3	4	4	6	4	3	4	4	4	4	4	5	4	7	4	4	4	4	4	4	4	4	4	6
1	55	7	7	1	4	1	1	6	5	2	5	6	2	1	3	5	4	1	1	1	5	3	2	7	1	3	5	2	4	1	5	3	5	1	4	7
2	20	7	3	2	1	3	7	1	5	5	5	7	1	5	6	7	2	7	5	1	7	1	7	6	6	8	7	6	7	7	4	4	6	7	6	5
2	59	6	2	2	2	2	5	2	5	4	7	5	1	4	7	6	5	5	4	1	5	3	7	2	7	6	5	1	5	3	4	3	5	6	7	6
2	59	5	6	1	4	1	2	5	4	5	5	7	1	2	2	7	2	2	1	1	5	3	5	5	4	8	7	1	5	1	4	6	6	2	2	7
2	59	6	6	2	4	1	6	7	7	5	7	7	6	6	6	3	6	6	5	5	7	6	6	7	6	4	7	1	7	7	1	6	7	6	7	4
2	33	5	6	1	4	1	5	5	5	3	4	5	4	4	3	6	3	4	4	5	5	4	2	5	3	7	5	5	5	5	5	5	5	5	5	5
2	55	6	6	1	4	1	1	1	1	7	1	7	1	1	1	8	1	1	1	1	7	1	1	1	1	8	7	1	1	1	1	7	4	4	1	7
1	22	5	7	2	1	3	4	6	4	5	6	5	1	4	5	5	5	3	2	1	5	4	5	5	4	6	3	2	5	3	3	5	5	2	4	3
2	49	5	9	1	4	1	6	7	1	6	3	6	1	1	2	3	2	4	1	1	7	1	1	6	1	8	4	1	1	1	2	6	7	1	1	3
2	62	3	5	1	4	1	1	7	2	4	5	7	2	4	3	3	5	1	4	3	6	2	5	6	1	3	6	3	4	3	3	6	6	1	3	7
1	28	6	7	1	4	1	2	4	6	5	5	5	3	5	6	1	4	2	5	3	4	6	4	3	5	1	3	3	6	5	6	5	4	2	6	6
2	21	6	4	1	1	3	1	4	5	2	7	6	2	2	4	5	3	1	3	1	7	2	7	5	6	6	6	2	6	3	6	3	5	2	6	6
1	25	7	4	1	2	1	5	4	4	4	6	6	4	4	5	7	4	4	3	3	5	5	6	3	5	6	6	4	6	4	4	4	4	5	6	7
1	34	5	6	1	4	1	6	6	2	1	3	7	7	1	5	3	1	3	2	4	7	1	3	7	3	8	4	4	2	2	3	3	7	4	4	3
2	41	4	5	2	4	1	5	4	4	4	5	5	6	4	3	7	4	6	5	3	6	5	4	4	4	6	4	5	4	3	4	5	6	5	3	8
2	57	6	5	1	2	2	4	6	3	3	5	7	2	2	6	7	2	5	2	2	7	5	5	2	5	8	6	5	5	2	6	2	6	6	7	6
2	40	7	9	2	4	1	1	4	4	4	5	6	2	1	3	7	3	1	1	3	7	2	5	6	2	8	7	4	2	1	2	5	2	2	3	7
1	59	6	3	1	2	2	4	5	6	2	6	6	1	4	6	6	6	4	5	1	7	6	6	1	6	8	7	1	3	4	5	1	4	4	4	6
2	63	6	6	2	2	2	2	5	5	2	5	2	3	3	6	6	5	2	3	2	5	3	6	4	6	7	5	4	5	4	5	5	2	3	6	6
1	52	6	6	2	4	1	1	2	2	4	7	4	1	1	6	5	4	1	1	1	1	4	7	4	6	6	1	1	7	1	1	4	4	1	6	5
1	21	7	3	2	1	3	4	6	4	5	6	6	4	4	6	6	4	4	4	4	4	4	6	4	7	7	6	4	4	4	4	6	5	4	5	7
1	42	5	6	2	4	1	2	5	4	5	4	5	2	1	4	3	2	2	2	2	4	4	3	5	4	3	5	1	3	2	2	5	5	2	4	7
2	44	6	6	2	4	1	7	4	1	7	7	7	7	7	2	1	7	7	7	7	6	1	7	7	5	6	7	7	7	7	2	7	7	7	5	8
2	23	6	6	1	1	3	6	6	4	7	5	6	4	3	4	8	3	5	3	3	6	3	6	5	6	6	5	6	3	3	6	7	3	5	3	8
2	40	5	6	1	3	1	1	6	1	4	4	1	1	1	1	3	4	1	4	1	4	3	1	6	3	3	5	2	2	4	1	5	5	1	1	3
1	56	5	5	1	4	1	1	6	1	5	2	7	1	1	1	7	2	1	1	1	7	1	1	6	1	8	7	1	1	1	1	5	6	1	1	7
1	26	4	2	1	4	1	3	5	3	6	3	2	3	3	3	6	3	1	3	3	6	3	5	3	4	8	6	3	1	2	1	1	6	1	6	7
2	34	7	10	2	4	1	1	6	2	5	3	7	1	1	1	7	1	1	1	1	7	3	3	6	1	8	7	1	3	1	3	3	6	1	1	7
1	26	5	4	1	1	3	2	5	6	7	7	5	1	1	7	8	6	2	4	2	4	2	6	3	4	6	6	6	5	4	4	7	4	2	6	8
1	31	6	4	1	4	1	1	4	5	4	7	5	2	1	5	5	5	1	1	2	7	5	5	2	5	8	5	3	7	1	6	3	3	1	7	1
1	25	6	5	3	4	1	2	6	1	2	3	7	1	2	1	7	1	1	1	1	7	1	2	7	1	8	7	1	1	1	1	1	7	2	1	3
1	56	6	3	1	2	2	7	5	5	1	5	6	5	1	6	6	1	6	1	1	3	5	6	4	7	7	6	1	6	1	6	1	1	6	4	5
1	51	4	5	1	4	1	1	4	4	5	5	7	2	2	4	3	1	1	2	2	7	4	3	4	1	8	7	1	4	1	5	4	3	1	4	7
2	44	5	6	1	4	1	1	7	2	4	4	5	2	2	4	3	4	1	1	1	4	4	4	7	4	3	4	1	3	2	4	4	7	1	4	3
1	16	6	3	2	1	3	3	7	4	5	4	7	1	2	4	3	2	4	2	1	7	3	3	7	3	8	7	1	5	2	4	5	7	3	4	7
2	62	7	6	1	2	2	1	7	5	1	1	7	1	1	1	7	6	1	6	5	7	5	7	7	1	3	6	1	4	1	1	7	7	1	2	7
2	50	5	9	2	4	1	1	5	4	6	2	7	1	1	2	7	7	1	1	1	7	2	6	3	1	8	7	1	3	1	2	6	6	1	2	7
2	44	6	4	2	2	2	7	2	2	4	6	2	4	2	2	9	4	6	2	3	1	2	7	2	3	6	3	4	2	2	2	4	2	7	3	9
2	57	5	9	1	4	1	3	5	5	6	5	7	5	3	6	7	6	3	4	6	3	5	5	5	5	5	6	6	6	3	6	3	6	5	7	6
1	47	6	7	1	2	2	4	5	6	1	5	7	1	1	7	6	5	1	1	1	7	6	3	5	5	8	7	1	4	1	5	1	5	1	7	7
2	22	7	4	2	1	3	1	6	4	2	6	6	1	2	4	5	2	1	1	1	7	5	6	6	3	8	6	2	4	1	5	2	6	1	2	3
2	55	5	5	1	2	2	5	4	3	5	4	4	5	4	6	6	4	5	4	4	5	3	5	4	6	7	4	4	4	4	3	3	3	5	6	6
1	41	6	7	2	4	1	3	5	4	4	4	5	4	3	4	7	4	3	3	3	5	3	4	5	4	3	3	3	4	3	3	3	5	3	4	3
2	48	6	8	1	4	1	1	5	4	6	4	2	4	4	5	8	5	1	4	2	5	2	3	3	2	4	5	4	5	3	2	6	4	1	5	8
2	44	6	3	1	2	2	7	5	5	3	6	6	1	2	6	9	6	7	2	1	6	5	6	5	6	9	6	1	5	2	5	2	3	7	6	9
1	61	6	6	1	4	1	4	4	6	5	6	7	5	1	5	7	5	2	1	4	7	3	3	6	3	8	7	5	4	1	4	5	6	2	4	7
1	54	6	2	2	4	1	1	6	1	4	4	7	2	1	4	7	1	1	1	1	7	1	3	6	1	8	7	1	1	1	1	6	6	1	1	7
2	36	4	7	1	4	1	2	4	4	3	4	4	3	4	3	8	4	2	3	4	5	3	4	3	4	8	4	5	3	4	3	5	2	2	4	8
2	31	5	3	2	4	1	4	6	6	2	5	6	1	2	7	6	2	4	1	1	6	5	6	5	7	7	6	2	5	2	5	1	6	4	7	3
2	27	6	5	2	4	1	3	6	4	5	6	4	5	4	5	3	4	2	2	2	4	3	3	3	3	8	6	5	5	3	5	2	5	3	3	3
1	26	6	7	1	4	1	1	6	5	3	3	7	1	3	2	7	1	1	1	3	6	3	3	6	5	8	7	2	4	2	3	5	6	1	4	7
2	49	6	3	2	4	1	1	7	4	7	7	7	1	1	4	7	1	1	1	1	7	1	7	7	1	6	7	1	5	1	1	7	7	1	4	7
1	28	7	6	2	4	1	5	6	7	7	5	6	1	1	5	3	1	7	1	1	7	1	5	7	5	9	7	1	5	1	6	6	7	7	5	9
2	33	6	7	1	4	1	1	4	3	4	6	6	1	2	2	7	6	1	2	2	4	3	6	3	5	6	6	2	5	2	1	5	5	1	2	7
1	31	6	8	2	4	1	4	2	4	3	6	7	4	1	6	6	1	4	1	3	6	4	4	5	6	8	6	3	3	1	3	3	2	4	6	7
2	60	7	2	2	4	1	2	4	3	2	3	6	3	1	4	7	2	3	2	2	5	2	3	3	3	8	4	2	2	2	2	3	3	2	3	7
2	62	3	9	1	4	1	1	4	5	4	7	6	1	4	6	6	3	1	5	2	1	6	5	5	6	9	1	1	5	6	5	7	6	1	1	6
2	46	7	6	1	4	1	1	7	1	6	2	6	3	1	4	3	2	1	1	2	6	1	2	7	3	3	7	4	4	1	4	6	5	1	5	7
2	67	6	5	1	2	2	4	4	5	6	5	6	1	1	7	6	6	1	1	1	4	6	6	1	7	7	6	1	5	1	5	5	2	4	7	6
1	47	7	5	2	2	2	3	5	4	3	5	3	1	3	5	3	4	3	2	1	6	3	6	5	4	6	6	2	4	4	3	5	6	2	4	7
2	56	6	4	1	2	2	2	4	6	1	6	7	1	1	6	7	6	1	1	1	3	5	7	4	3	6	5	1	6	1	5	4	6	1	3	5
1	47	6	5	1	2	2	1	5	1	4	6	4	4	5	6	5	1	1	6	1	6	2	7	4	7	7	6	2	6	5	2	4	5	1	2	7
2	60	7	9	1	2	2	2	5	1	5	1	6	5	7	1	5	2	2	1	5	7	4	4	6	6	7	7	6	4	5	2	6	7	4	6	7
2	60	5	6	1	2	2	2	4	6	4	6	6	3	3	7	7	3	2	2	2	5	5	6	3	6	6	5	3	5	2	3	3	5	2	5	6
2	46	7	6	2	4	1	1	4	3	1	5	7	2	2	7	6	2	1	2	1	7	3	5	5	7	8	5	2	5	3	2	3	3	1	7	6
2	32	6	5	1	4	1	1	7	2	1	5	7	1	1	1	7	7	1	1	1	6	1	1	7	1	9	6	1	4	1	3	2	7	1	6	3
2	46	5	3	1	4	1	3	5	4	3	4	6	3	3	4	7	4	3	3	3	5	3	4	4	3	8	5	3	4	3	3	3	4	3	3	7
1	37	4	6	3	4	1	4	4	4	4	4	4	4	4	4	6	4	4	4	4	4	4	4	4	4	6	4	4	4	4	4	4	4	4	4	7
1	28	6	6	1	4	1	4	4	4	4	4	4	4	4	4	3	2	2	5	2	6	3	4	6	5	3	4	4	4	4	4	4	4	4	4	4
2	24	4	5	2	4	1	3	3	3	3	3	3	3	3	3	6	3	3	3	3	3	3	3	3	3	8	3	3	3	3	3	3	3	3	3	7
2	59	6	5	2	2	2	1	4	5	4	5	5	2	3	5	6	1	1	1	1	5	3	5	2	5	7	4	2	4	3	3	3	4	1	5	6
2	27	2	6	1	4	1	1	5	6	6	7	7	1	6	6	5	7	1	6	1	7	1	6	1	5	4	6	1	1	6	7	6	1	1	5	7
2	42	6	4	1	2	2	1	3	2	2	6	5	1	1	2	5	4	1	1	1	6	2	6	1	2	6	5	1	5	1	2	1	4	1	1	7
2	39	6	8	2	4	1	5	4	4	4	5	4	4	2	5	5	1	4	1	5	5	1	1	3	1	1	5	5	5	1	2	5	3	5	4	9
2	24	7	5	1	4	1	1	7	1	7	7	7	1	1	5	9	1	1	1	1	7	1	6	7	6	9	7	1	5	1	1	5	7	1	6	9
2	28	5	10	2	4	1	2	4	4	5	5	4	3	2	6	6	3	2	1	2	6	3	5	5	4	8	5	4	4	1	4	2	5	4	4	7
1	17	7	4	1	1	3	4	7	5	3	1	5	1	1	4	3	1	4	1	1	4	2	1	6	5	9	3	1	3	1	2	1	7	4	4	3
1	45	7	6	1	4	1	1	7	1	3	1	7	1	1	1	7	1	4	1	1	7	1	1	7	1	3	7	1	1	1	1	1	7	4	1	7
2	28	7	6	1	4	1	1	7	4	4	1	4	1	1	4	3	1	1	1	1	7	4	4	6	4	8	4	1	4	1	1	4	7	1	1	3
2	30	4	9	1	1	3	2	5	3	6	6	6	2	5	5	8	6	2	5	1	5	2	5	3	5	7	6	2	4	5	5	6	3	2	6	3
2	33	5	9	2	4	1	1	4	4	4	4	4	5	4	3	1	4	4	4	4	4	4	4	4	4	3	4	4	4	4	4	4	4	4	4	2
2	33	6	4	2	4	1	1	5	5	2	5	5	5	2	6	6	6	1	3	5	6	5	6	5	6	6	5	5	4	2	5	4	5	1	6	6
1	48	5	5	2	4	1	1	2	3	7	3	7	1	1	3	7	1	1	1	2	7	1	6	6	3	8	7	1	5	2	5	7	5	1	2	7
1	44	5	3	2	4	1	4	6	3	4	6	7	1	1	4	7	1	6	1	1	6	2	6	4	2	7	6	1	2	1	2	3	6	6	3	7
1	29	6	5	2	4	1	1	3	2	7	6	3	1	3	2	8	4	1	2	1	7	3	3	6	4	8	7	1	4	2	4	5	4	1	4	7
2	56	6	7	1	2	2	3	5	4	4	7	3	5	5	5	5	6	1	5	4	1	5	7	4	4	6	7	4	6	3	6	5	6	2	5	7
2	47	2	6	1	4	1	4	4	6	7	6	7	1	1	2	2	5	1	1	1	7	7	7	7	4	8	7	1	7	1	7	7	4	1	2	1
2	60	5	4	2	2	2	7	5	3	4	4	4	4	3	6	6	4	5	3	2	5	5	5	5	6	7	5	4	5	3	5	4	5	7	5	7
1	55	6	8	1	2	2	4	3	5	5	5	4	4	5	6	6	6	2	4	4	4	6	6	4	6	4	3	2	5	4	5	5	2	2	6	6
2	40	6	2	2	4	1	5	6	5	4	5	3	5	5	4	3	3	4	4	2	3	4	4	5	4	3	5	4	4	4	4	4	4	4	4	7
2	58	6	9	1	4	1	1	7	4	7	5	6	1	1	3	3	1	2	1	1	6	1	5	6	2	3	6	1	2	1	1	7	6	1	2	3
2	54	5	6	1	4	1	1	5	2	1	2	6	1	1	3	7	1	1	1	1	6	4	4	5	2	3	5	1	2	1	2	1	4	1	2	6
2	34	6	8	2	4	1	4	6	5	3	5	6	6	2	5	7	5	4	1	5	6	3	4	4	5	8	6	6	6	2	6	4	6	4	5	7
1	47	5	6	2	4	1	4	5	1	3	2	5	4	1	3	3	3	5	1	5	5	1	1	5	2	3	5	5	2	1	2	4	5	5	2	7
1	53	5	5	2	4	1	1	7	3	2	4	4	1	1	1	3	5	1	1	1	7	1	1	7	1	3	6	1	3	1	2	2	7	1	1	3
2	49	6	4	1	4	1	2	7	4	4	5	6	1	2	4	7	4	1	2	2	7	4	5	6	3	8	7	2	4	4	4	5	7	1	4	3
2	42	7	3	1	4	1	5	6	3	1	3	7	1	1	5	7	1	6	1	1	7	1	1	5	2	8	4	1	1	1	1	1	5	6	1	3
2	34	7	5	1	4	1	1	7	3	4	5	6	2	3	5	3	4	1	3	2	6	2	7	5	4	6	5	2	4	3	3	5	6	1	5	3
1	41	7	6	1	4	1	3	7	5	5	6	6	5	3	7	6	6	6	4	4	3	3	6	5	7	7	6	3	1	4	1	3	6	6	7	6
2	30	6	7	2	4	1	7	5	2	4	2	5	4	3	4	9	4	5	2	5	6	2	4	5	5	8	5	5	2	3	5	5	6	5	6	6
2	37	5	3	1	4	1	2	6	4	4	5	4	3	6	5	4	3	3	3	2	6	3	7	6	5	8	4	4	4	3	5	5	6	5	2	7
2	20	6	4	1	1	3	4	7	5	5	6	4	5	6	7	6	7	2	5	3	5	6	6	5	6	7	6	4	6	5	6	5	6	4	7	6
1	37	7	9	1	4	1	7	7	3	5	4	7	1	1	6	3	5	7	1	2	7	1	4	7	6	8	7	2	4	1	1	4	7	6	7	7
1	61	4	5	2	4	1	1	4	4	4	4	4	4	1	4	2	4	1	1	1	7	4	7	5	1	2	7	1	5	1	5	6	4	1	3	2
2	52	4	6	2	4	1	1	4	2	1	1	4	1	1	3	6	1	1	1	1	3	1	2	4	3	7	3	1	1	1	1	1	4	1	4	6
1	24	5	8	2	3	1	3	4	5	6	5	4	4	1	6	6	5	3	1	3	4	3	3	3	4	4	4	3	5	1	5	3	4	2	6	6
2	34	6	9	1	4	1	1	5	5	2	4	4	1	2	3	3	2	1	2	1	5	4	4	6	2	3	4	1	3	2	4	2	5	1	3	3
2	48	4	5	1	4	1	1	6	1	1	6	4	5	1	1	3	1	1	3	1	6	1	1	3	3	8	1	1	1	5	1	1	6	1	3	3
1	59	4	6	1	3	1	1	7	1	5	5	7	1	1	2	3	5	1	1	1	7	1	3	7	1	3	6	2	1	1	1	2	2	1	1	7
2	53	6	3	1	4	1	3	6	2	7	3	7	1	5	4	3	5	1	5	1	6	3	4	7	3	4	2	1	4	5	7	6	3	1	6	3
1	27	5	5	1	4	1	1	1	1	1	1	7	1	1	1	7	1	1	4	2	7	1	2	6	5	8	7	1	7	1	1	1	1	1	1	7
1	46	5	8	2	4	1	4	5	2	5	4	5	4	2	4	8	2	4	2	3	4	2	3	5	3	3	5	4	4	2	2	5	5	4	3	7
2	24	4	5	2	1	3	5	2	2	5	7	6	2	2	4	5	4	4	4	2	6	1	7	2	3	6	6	4	4	2	2	2	4	2	4	7
2	61	5	10	1	4	1	1	7	4	5	7	7	2	1	6	6	2	4	2	4	4	3	1	7	4	7	7	5	5	1	4	5	7	1	7	6
1	56	5	4	2	4	1	1	6	3	7	3	7	1	1	1	7	6	1	4	1	7	1	4	7	1	8	7	1	6	1	6	5	6	1	4	7
1	56	3	6	1	4	1	6	6	5	7	7	7	6	1	7	7	6	7	4	6	6	6	6	5	5	7	6	7	6	2	6	6	5	6	7	7
1	49	7	7	2	2	2	2	5	1	2	2	6	1	2	4	7	2	1	1	1	6	2	1	4	1	8	6	1	1	1	1	2	5	2	2	7
1	31	6	6	3	3	1	1	4	6	4	6	5	1	1	6	6	1	1	1	1	5	4	5	5	6	7	5	1	5	1	5	5	5	1	6	6
2	55	7	6	2	4	1	4	7	5	7	1	7	1	4	4	3	1	4	1	1	7	1	7	4	1	8	7	1	1	1	1	2	2	1	4	1
2	20	6	5	1	1	3	5	6	1	1	1	5	1	1	2	3	4	5	1	2	7	1	1	3	4	8	7	1	2	1	4	1	5	7	3	7
1	58	3	4	2	4	1	1	5	4	1	2	6	4	3	1	7	3	1	2	1	3	1	2	2	1	1	4	3	3	1	3	1	3	1	4	1
1	24	7	8	1	4	1	2	6	5	4	5	7	3	2	6	9	4	3	4	4	7	5	6	6	6	8	7	4	5	5	5	4	7	4	5	7
1	26	6	4	2	1	3	6	2	6	5	6	6	3	1	7	6	5	3	1	2	7	1	5	2	3	8	6	6	4	1	2	6	6	3	4	4
1	22	5	1	2	1	3	1	4	4	5	5	5	1	5	6	6	2	1	5	1	5	1	6	1	7	7	5	1	6	6	5	6	1	1	7	6
2	52	5	9	2	4	1	1	7	1	4	1	3	1	1	1	3	5	1	1	1	7	1	6	4	3	8	7	2	5	1	4	4	7	1	1	7
2	45	5	7	2	4	1	2	4	4	2	5	5	5	1	6	6	3	2	1	6	4	5	6	4	5	7	5	6	5	1	4	3	3	3	6	6
1	37	6	9	1	4	1	6	4	4	6	4	4	5	3	6	9	5	7	1	5	4	3	5	5	7	7	5	5	5	1	4	4	6	7	7	6
2	23	6	6	2	1	3	5	4	3	5	2	7	5	2	3	7	6	4	4	3	7	1	6	3	2	8	7	5	5	3	6	2	3	2	3	7
2	21	5	8	1	1	3	2	6	6	4	7	5	1	2	5	6	5	1	2	1	6	4	5	2	3	8	4	3	7	2	6	4	4	2	5	5
2	44	6	6	2	4	1	1	3	1	1	6	6	3	1	7	6	5	1	1	1	7	5	1	6	4	3	7	3	5	1	2	1	1	1	3	7
1	29	7	4	2	4	1	4	6	2	2	3	7	1	1	4	7	2	5	4	2	6	3	4	4	6	7	3	2	4	2	4	4	3	5	6	6
1	50	6	6	1	4	1	4	6	3	4	3	7	1	2	2	7	1	4	1	1	6	1	3	6	3	8	7	2	2	2	2	3	4	4	2	7
2	41	7	5	1	4	1	1	6	6	5	7	6	5	1	7	5	2	6	1	5	7	2	3	5	6	8	7	5	5	1	5	5	6	1	5	7
2	61	6	3	1	2	2	2	6	2	1	7	6	1	1	4	5	4	1	1	1	5	5	7	3	6	6	7	2	3	1	2	2	6	1	5	7
2	46	2	10	1	4	1	3	6	2	4	2	7	1	4	5	7	5	4	3	1	6	1	5	5	4	8	5	1	3	4	2	4	5	2	4	7
2	59	5	5	2	4	1	5	5	1	5	5	7	2	3	4	7	5	7	3	3	6	1	5	5	4	6	7	2	6	3	1	3	4	4	4	7
1	24	7	4	1	1	3	3	4	5	7	6	4	4	1	5	8	6	4	5	4	3	5	7	5	6	6	6	4	7	5	5	7	4	1	7	6
2	61	5	10	2	4	1	2	5	5	3	6	5	2	2	6	6	4	2	2	2	5	3	5	5	4	6	3	2	6	2	5	2	5	2	5	6
1	19	7	4	1	1	3	5	5	6	6	7	7	4	4	7	6	5	1	4	4	6	5	7	3	7	7	6	5	7	4	6	7	5	3	7	6
1	25	6	6	2	3	1	2	5	6	2	6	4	3	2	7	6	3	3	4	3	6	4	6	7	7	7	5	2	6	3	6	2	6	2	7	6
2	50	6	4	2	4	1	2	5	6	4	7	6	2	2	5	5	5	2	2	2	5	6	6	5	6	6	6	2	6	2	6	3	5	1	4	5
2	59	6	8	1	4	1	1	2	4	5	6	6	4	5	1	5	6	1	5	4	6	4	4	5	3	4	6	5	5	5	5	6	4	1	2	8
2	50	5	1	2	4	1	1	1	4	1	4	7	1	1	4	7	1	1	1	1	7	4	4	1	1	8	7	1	7	1	7	1	4	1	7	7
1	41	3	6	2	4	1	1	7	1	7	6	5	1	1	6	1	4	3	1	1	7	2	5	6	6	8	7	1	5	1	1	6	7	3	6	3
2	34	5	3	2	4	1	1	7	1	5	1	7	1	1	1	7	3	1	1	2	5	2	2	6	1	3	6	5	1	1	1	5	6	1	1	3
2	36	7	3	2	4	1	5	4	5	2	6	3	2	2	6	6	5	5	2	2	2	6	6	2	5	1	3	2	5	1	5	4	4	5	6	6
2	49	7	1	1	3	1	1	5	6	1	5	5	1	1	7	6	1	1	1	1	7	6	1	5	7	7	4	1	6	1	6	1	3	1	7	6
1	54	7	6	3	4	1	1	1	1	1	1	1	1	1	1	3	1	1	1	1	1	1	1	1	1	5	1	1	1	1	1	1	1	1	1	7
2	29	7	6	1	4	1	1	1	1	1	1	1	1	1	1	6	1	1	1	1	1	1	1	1	1	4	1	1	1	1	1	7	7	1	1	3
1	49	6	7	2	4	1	4	7	5	6	5	7	2	4	2	3	3	4	2	4	6	5	6	5	2	6	7	4	5	2	4	6	5	2	6	7
1	42	7	5	2	2	2	3	5	5	6	5	6	2	4	7	6	6	5	4	3	6	6	6	4	6	7	4	4	6	6	6	6	5	4	6	6
2	53	5	9	2	4	1	4	4	4	5	5	4	4	5	5	7	5	5	5	4	4	4	4	5	5	8	4	5	4	4	5	5	4	5	5	6
1	26	7	4	2	1	3	2	4	3	2	7	7	1	2	3	7	1	1	1	1	7	1	1	4	1	8	6	1	6	1	6	3	6	1	6	6
2	45	5	8	2	4	1	1	5	6	7	4	6	1	5	6	8	3	1	6	1	5	5	5	5	6	7	6	2	6	5	6	6	6	1	4	9
1	18	7	3	1	1	3	5	6	6	6	6	7	4	4	6	7	3	3	4	4	5	5	5	4	6	7	6	4	6	4	5	5	6	5	5	5
1	25	6	3	2	4	1	5	5	4	2	4	5	1	3	6	6	5	5	4	3	7	3	6	4	6	7	6	2	3	4	3	2	5	6	6	6
2	59	7	8	2	4	1	1	7	5	7	6	7	6	4	7	7	7	1	1	4	6	1	1	7	4	3	6	4	6	1	4	7	7	1	1	3
1	42	3	6	2	4	1	1	6	4	4	5	5	1	1	3	3	3	1	1	1	5	3	1	3	3	8	4	2	4	2	3	3	6	1	5	3
1	20	6	4	2	1	3	7	5	5	7	4	5	3	2	6	8	3	7	2	3	5	4	5	5	6	9	6	3	2	1	2	6	5	6	3	7
2	39	5	6	2	4	1	1	3	4	2	3	7	2	3	5	7	4	1	3	1	4	1	2	5	5	7	4	2	5	4	5	4	4	1	5	6
2	57	7	10	1	4	1	2	7	2	4	5	7	1	2	4	7	1	1	1	1	7	1	1	1	1	8	7	3	2	1	1	5	5	1	1	5
1	58	3	5	1	2	2	2	3	5	3	7	6	2	2	7	5	6	4	2	2	5	4	7	2	7	7	6	2	6	2	5	4	2	2	7	6
1	34	7	6	2	4	1	1	6	4	1	2	7	5	3	4	7	4	1	3	5	7	3	7	7	5	8	7	5	4	3	4	5	7	1	4	7
2	22	7	3	2	1	3	2	6	2	2	5	6	1	2	6	6	1	2	2	2	5	4	6	4	6	7	6	1	4	2	5	2	4	1	6	6
2	35	5	11	1	4	1	1	7	1	1	3	7	1	1	1	7	1	1	1	1	7	1	1	1	1	8	7	1	1	1	1	1	1	1	1	7
2	44	5	6	1	4	1	1	7	1	1	1	1	1	1	1	3	1	1	1	1	7	1	1	6	1	1	7	1	1	1	1	1	7	1	1	3
2	45	6	7	1	4	1	1	4	4	5	6	6	4	4	5	5	3	1	2	4	6	4	5	4	5	6	5	4	6	3	5	5	5	1	5	5
2	29	6	3	1	4	1	1	3	6	4	7	6	2	7	4	5	4	6	4	4	5	7	7	4	7	7	4	4	7	5	6	4	7	6	6	5
1	47	5	4	2	4	1	2	6	2	5	4	7	3	3	3	7	6	1	2	3	7	4	4	4	3	8	6	3	3	3	4	6	6	2	4	7
2	52	7	3	2	4	1	7	5	7	7	7	7	7	7	7	9	7	7	7	7	7	7	7	7	7	9	7	7	7	7	7	7	7	7	7	9
1	24	6	9	2	4	1	1	6	5	7	6	7	2	4	3	7	4	1	4	2	7	2	7	4	2	6	7	5	3	5	4	6	3	1	5	7
2	56	2	7	2	4	1	2	6	5	3	6	5	1	2	5	3	4	1	2	1	3	4	5	4	5	7	4	1	5	1	5	1	5	1	5	6
2	42	7	6	1	2	2	2	7	2	2	4	1	1	2	4	9	6	2	2	1	4	6	5	2	5	4	6	1	5	4	5	5	6	3	5	7
2	55	6	4	2	4	1	2	2	2	4	4	7	2	1	2	7	1	2	2	1	7	2	2	3	2	8	7	1	5	1	2	5	2	2	2	7
1	40	6	6	2	1	3	2	4	6	6	5	5	3	5	7	6	6	2	4	3	6	3	7	5	5	6	5	4	4	5	5	5	5	2	6	6
2	35	6	9	2	4	1	1	7	1	7	4	7	2	1	1	7	6	1	1	1	7	1	4	7	1	3	6	4	2	1	1	6	2	1	1	8
1	37	5	1	2	4	1	2	5	7	4	6	7	2	2	7	6	1	1	1	2	2	7	4	4	7	7	4	4	4	4	6	4	4	4	6	6
2	29	6	8	2	4	1	5	5	6	4	5	5	3	3	5	1	4	5	3	2	6	4	5	5	4	8	5	3	3	2	3	5	4	5	5	7
1	35	4	6	1	4	1	3	5	4	5	4	7	3	3	4	7	4	1	3	3	7	3	4	4	3	8	6	3	4	3	3	6	5	3	3	8
1	28	5	3	2	4	1	3	5	4	5	6	7	3	4	4	7	4	3	4	4	7	3	7	5	4	6	6	4	3	4	3	5	4	3	3	7
1	48	5	9	3	4	1	1	6	2	5	6	7	1	4	1	7	4	1	4	4	6	1	4	6	1	8	7	2	4	6	3	7	6	1	3	7
2	33	5	10	2	4	1	1	5	5	1	5	5	4	1	1	3	6	1	1	6	4	5	5	2	1	4	5	5	5	1	5	1	4	1	1	7
2	25	7	5	2	4	1	7	5	5	3	6	3	2	4	6	6	3	7	3	2	4	4	6	5	6	6	4	3	6	3	4	2	4	7	5	9
2	44	5	5	2	4	1	6	1	4	1	3	6	1	1	7	6	1	2	1	1	1	2	7	1	4	6	6	1	1	1	1	1	1	5	3	7
1	29	5	5	3	4	1	1	7	3	2	6	7	1	4	2	7	7	1	5	4	7	1	6	5	1	4	7	3	6	5	5	1	7	1	6	7
2	33	7	2	1	4	1	1	5	4	6	6	6	4	1	6	8	4	2	1	4	6	3	6	5	6	6	5	5	7	1	4	7	6	1	6	8
2	52	6	8	2	4	1	2	4	3	6	3	6	2	2	2	7	3	2	2	2	6	2	3	3	3	8	6	4	3	2	4	6	3	2	2	7
2	38	6	3	2	4	1	5	5	5	3	6	7	2	1	7	6	2	1	1	1	4	1	7	2	1	6	7	3	2	1	2	1	4	3	4	7
1	29	5	5	3	4	1	2	6	5	7	5	5	4	3	6	8	3	1	2	2	7	4	4	5	4	8	6	6	3	4	4	7	4	1	2	8
2	48	5	9	3	2	2	1	5	6	3	6	6	4	2	6	6	4	1	2	2	3	6	6	4	6	7	4	3	6	3	5	3	5	1	6	6
1	23	6	6	1	1	3	1	6	3	7	7	5	1	2	3	8	1	1	1	1	6	1	6	1	4	8	5	2	6	1	2	5	5	1	4	7
2	61	5	5	1	4	1	1	4	1	5	1	6	1	1	1	8	1	1	1	1	7	1	4	6	1	8	6	1	1	1	1	6	6	1	1	3
1	36	4	7	1	4	1	4	6	6	1	6	7	1	1	4	7	1	4	1	1	7	4	6	6	5	8	7	1	5	1	4	2	5	6	5	7
2	53	6	2	2	4	1	6	6	3	1	3	6	2	1	4	7	6	6	1	1	6	3	3	6	3	8	6	1	4	1	3	1	6	6	4	7
2	20	6	4	1	1	3	2	2	3	7	6	6	1	5	7	6	5	1	2	1	5	1	7	1	7	6	7	1	6	5	5	7	2	1	7	6
1	29	4	4	1	3	1	2	4	3	4	3	4	1	1	3	7	1	1	1	1	7	1	1	3	1	8	7	1	1	1	1	1	1	1	1	7
1	44	6	4	3	4	1	1	4	5	4	6	5	4	5	6	6	6	1	5	4	5	6	6	5	6	7	5	4	5	4	5	5	4	2	5	6
2	30	5	8	1	4	1	2	6	7	6	6	7	1	6	7	7	6	3	7	1	6	5	6	6	7	7	7	1	7	6	6	6	5	2	6	7
1	53	5	4	2	4	1	2	5	6	6	6	7	4	3	6	7	5	2	3	4	6	5	5	5	6	8	6	4	5	3	5	7	5	4	6	8
1	41	6	6	1	4	1	1	7	1	5	1	7	1	1	1	3	1	1	1	1	7	1	1	7	1	8	5	1	1	1	1	1	7	1	1	3
2	40	5	6	2	4	1	2	6	5	3	5	6	2	5	5	3	7	2	4	2	5	6	6	4	5	4	7	2	4	4	4	5	6	2	4	7
2	49	6	6	1	4	1	2	4	4	5	4	5	4	3	4	7	4	3	4	4	5	4	4	5	4	8	5	4	5	4	4	5	4	4	5	7
2	68	7	5	1	2	2	1	1	1	1	1	7	1	1	1	7	1	1	1	1	7	1	1	1	1	8	7	1	1	1	1	1	1	1	1	7
1	33	5	4	2	4	1	3	6	4	4	5	7	1	3	5	7	2	4	3	1	7	5	5	7	4	8	7	5	3	5	2	4	7	4	2	7
2	32	7	9	1	4	1	4	5	1	3	6	3	1	1	5	5	1	2	3	3	2	4	3	6	4	3	4	5	4	3	2	4	4	3	3	7
2	46	5	10	2	4	1	1	7	3	4	4	7	1	1	3	3	4	1	1	2	7	2	2	7	2	8	6	3	4	1	4	3	6	6	6	9
2	25	7	6	1	1	3	5	5	6	2	7	6	1	2	4	5	4	5	4	6	7	5	4	4	6	8	7	3	2	4	4	5	5	5	5	7
2	19	7	8	1	1	3	1	5	5	6	7	3	1	3	5	5	6	1	2	3	6	3	4	5	6	8	7	2	4	2	4	6	5	1	3	7
2	60	6	7	1	4	1	1	6	2	6	2	6	3	2	2	8	6	1	2	3	6	1	2	6	2	3	6	3	2	2	2	6	6	1	1	7
2	30	5	6	2	4	1	3	1	1	1	1	1	1	1	6	6	1	1	1	1	1	1	1	1	4	7	1	1	1	1	1	1	1	1	6	6
1	40	6	3	1	2	2	1	3	4	3	7	7	1	2	4	5	2	1	2	2	7	2	7	3	2	6	7	1	4	1	4	2	6	1	2	7
2	51	7	7	1	2	2	4	5	6	1	6	7	1	2	6	6	7	1	2	1	7	6	6	5	6	8	6	1	2	2	6	1	2	1	6	7
2	33	6	3	2	4	1	6	6	4	4	6	6	2	1	6	7	1	7	1	1	5	5	5	6	6	9	6	2	4	2	4	5	5	6	6	6
2	58	5	7	2	4	1	2	6	4	3	6	7	1	1	2	3	3	1	5	2	6	5	6	7	7	7	6	3	6	4	5	3	5	3	3	3
1	28	5	6	1	4	1	1	7	1	1	1	7	1	1	1	3	5	1	1	1	7	1	1	5	1	5	7	1	1	1	1	1	7	1	1	3
1	56	7	6	2	4	1	1	4	2	2	2	2	1	2	1	3	1	1	1	1	5	2	1	2	2	8	2	2	2	1	2	2	5	1	2	3
2	55	5	6	3	4	1	1	7	1	2	4	6	2	1	4	3	5	1	2	2	6	3	6	6	5	8	6	2	2	1	1	2	6	1	1	3
2	51	6	7	1	2	2	2	5	1	4	5	7	1	1	4	7	5	1	1	1	7	3	4	5	3	8	5	1	4	4	1	3	7	1	5	3
1	40	6	9	2	4	1	1	1	3	7	4	6	1	1	3	8	1	1	1	1	6	1	1	4	5	3	6	1	4	1	3	6	1	1	3	8
1	42	7	4	1	2	2	5	6	6	5	6	7	3	3	7	6	6	4	4	1	7	1	5	2	1	8	6	3	5	5	6	4	5	2	7	7
2	44	5	4	1	2	2	1	3	7	7	7	1	1	1	7	6	3	1	1	1	7	1	1	1	1	8	4	1	7	1	7	1	1	1	5	6
1	48	6	6	2	4	1	1	7	7	7	7	7	1	1	7	7	4	1	1	1	6	6	3	4	4	8	7	1	7	1	7	7	7	1	7	6
2	18	6	4	1	1	3	2	7	5	6	7	6	5	6	6	5	5	2	5	5	7	4	6	6	5	8	6	5	6	4	6	6	6	2	5	7
2	64	7	2	1	2	2	4	5	6	1	6	2	1	2	7	6	5	2	2	1	7	3	6	2	2	8	5	2	6	5	6	1	4	3	7	6
1	31	6	4	2	4	1	4	5	2	5	5	6	3	3	4	5	5	5	3	3	5	3	5	5	4	9	6	4	5	3	5	5	5	5	4	7
2	62	6	8	1	2	2	6	5	3	6	5	5	4	6	6	9	6	6	6	4	4	5	6	4	6	6	5	4	5	5	6	4	4	6	6	6
1	46	6	5	3	4	1	1	6	1	2	5	7	2	1	2	6	4	1	2	4	6	2	4	6	1	1	7	5	3	1	2	3	7	1	4	2
2	42	4	6	2	4	1	1	5	4	5	5	6	2	3	3	7	5	1	2	3	6	4	3	5	3	8	6	3	3	4	4	6	5	1	3	7
1	55	4	6	2	4	1	1	4	4	5	5	7	1	1	4	7	4	1	4	1	4	1	7	4	4	6	7	1	4	1	4	4	7	1	1	7
2	50	7	4	1	2	2	6	4	5	5	6	6	1	4	7	6	5	1	3	1	7	1	6	5	5	8	7	3	6	5	4	5	7	1	5	7
1	18	7	3	2	1	3	2	5	2	2	2	7	1	2	2	7	3	2	2	1	7	2	1	3	2	8	7	1	2	2	2	2	5	2	2	7
1	39	4	7	2	4	1	1	3	7	4	7	7	3	3	6	6	2	1	1	3	7	3	2	4	3	8	5	4	4	2	4	5	5	2	5	3
2	50	3	9	3	4	1	1	5	2	4	3	7	2	1	2	7	1	1	1	1	7	1	1	2	1	8	7	1	1	1	1	5	1	1	1	7
1	60	7	7	2	3	1	1	7	5	5	1	7	1	1	1	7	1	1	1	1	7	1	1	4	1	8	7	1	1	1	1	1	5	1	1	7
1	22	4	6	1	1	3	1	4	5	3	6	6	3	3	5	5	3	3	3	2	6	5	6	3	6	8	6	3	5	4	4	4	4	2	4	5
1	36	5	4	3	2	2	1	6	4	4	5	2	1	1	6	6	3	1	1	2	5	4	7	4	4	6	5	4	6	1	6	5	5	1	5	5
2	53	3	6	1	4	1	4	7	3	3	4	5	5	3	3	5	4	4	5	3	5	4	5	3	4	6	4	3	3	3	4	4	4	5	5	6
1	27	6	9	3	3	1	1	6	3	6	5	7	1	5	4	8	4	1	4	2	7	4	3	7	4	8	7	2	4	4	3	6	5	1	4	7
2	45	5	7	1	4	1	1	6	1	1	1	7	1	1	1	7	1	1	1	1	7	1	4	7	1	8	7	4	1	1	1	1	1	1	1	7
1	46	3	8	2	4	1	1	6	1	3	5	7	1	4	3	7	3	1	4	1	6	1	7	5	2	6	7	1	6	4	1	3	6	1	3	7
1	46	4	5	1	4	1	1	7	3	1	7	7	1	1	1	7	7	1	1	1	7	1	7	7	1	8	7	1	1	4	1	7	7	1	1	7
2	52	6	8	2	4	1	1	7	5	3	6	6	1	1	1	3	5	1	1	3	7	3	6	6	1	8	7	6	6	2	6	6	2	1	2	7
2	31	6	3	2	4	1	4	4	2	2	2	7	2	2	2	7	2	3	1	3	7	2	4	3	4	8	6	2	2	2	3	3	2	4	2	7
2	39	6	9	3	4	1	1	7	1	1	1	1	1	1	1	3	4	1	1	4	5	1	4	7	1	3	4	1	1	1	1	4	7	1	1	3
2	52	7	3	2	2	2	4	4	2	4	6	4	1	1	7	6	5	1	1	1	2	4	6	1	7	7	6	2	3	1	3	3	3	4	7	6
1	30	5	6	2	4	1	1	5	3	5	4	6	4	5	5	7	6	1	4	4	6	3	4	5	4	8	5	4	2	5	2	4	4	1	4	7
1	44	7	9	2	4	1	1	7	3	6	6	7	4	1	1	3	1	1	1	4	7	1	6	7	3	3	7	3	6	2	1	5	7	1	2	7
1	45	7	9	1	3	1	2	2	6	4	6	3	3	2	6	6	4	1	3	4	4	4	6	6	6	4	4	4	4	3	4	5	4	2	6	6
1	57	4	6	1	4	1	1	1	2	2	3	6	3	1	3	3	4	1	3	2	6	3	3	3	3	3	6	1	4	2	4	2	3	2	4	8
1	21	6	6	2	1	3	3	5	5	5	5	6	4	2	5	7	4	4	3	4	6	5	4	5	6	8	6	4	4	3	5	5	5	2	5	7
1	18	6	3	1	1	3	4	6	5	6	6	4	2	5	6	6	3	4	5	2	6	6	7	6	6	6	3	2	6	5	5	6	6	2	6	6
1	44	1	9	2	4	1	1	5	6	6	6	7	1	7	7	6	6	1	7	1	6	6	6	5	5	2	7	1	3	6	3	5	7	1	5	2
2	20	5	3	2	1	3	7	7	4	7	1	7	1	1	1	7	1	4	1	1	7	1	1	4	1	8	7	1	1	1	4	7	4	7	1	7
1	16	6	3	2	1	3	5	6	3	2	1	5	1	1	5	3	1	1	1	2	7	1	6	5	3	8	6	2	3	1	3	3	5	4	4	7
1	41	3	6	2	4	1	6	5	3	4	5	5	4	4	4	9	4	3	3	4	6	3	5	5	3	9	5	4	5	3	4	5	5	6	5	9
1	29	5	6	2	4	1	1	7	5	4	4	7	4	1	4	3	1	1	1	2	7	5	4	7	1	3	6	2	4	1	4	1	7	1	2	3
1	29	6	2	1	4	1	1	7	1	7	4	7	4	1	7	7	1	1	1	3	7	1	1	7	2	3	7	1	4	1	1	4	3	1	4	7
1	55	6	6	2	4	1	1	5	5	2	5	6	1	1	5	7	2	2	2	2	7	4	6	6	6	8	5	1	5	1	5	5	5	4	5	6
2	54	6	4	3	4	1	3	6	4	4	4	7	1	4	6	3	2	2	2	1	6	2	6	6	6	8	7	1	4	4	5	4	6	2	6	7
1	19	7	6	1	1	3	1	5	5	5	6	6	4	4	4	5	5	1	4	4	6	5	6	4	3	6	6	4	6	4	4	4	5	1	5	7
1	44	6	5	1	4	1	4	6	5	6	5	5	4	3	7	6	2	4	3	5	5	3	3	6	2	7	5	3	5	4	4	5	6	2	5	6
2	25	6	8	2	4	1	2	4	1	3	4	7	1	1	2	7	5	2	1	1	7	2	5	4	3	8	7	2	3	2	1	3	5	3	1	7
2	48	7	7	2	4	1	7	4	4	7	1	5	1	1	1	9	1	7	1	1	7	4	4	4	4	7	4	1	1	1	4	7	4	7	1	9
2	61	7	6	2	4	1	1	4	1	1	1	7	1	1	1	9	1	1	1	1	1	1	1	7	1	3	7	1	1	1	1	1	4	1	1	7
2	28	6	6	3	4	1	1	5	6	4	3	6	5	3	5	7	4	2	3	5	7	6	5	5	5	8	6	5	3	3	5	6	5	2	5	7
1	54	2	7	1	4	1	7	6	3	4	5	7	2	2	6	7	1	6	4	2	7	2	4	5	2	9	7	1	5	3	3	4	4	7	5	9
1	59	7	7	1	4	1	2	6	2	6	3	6	3	3	2	7	5	2	2	2	6	2	5	6	2	3	6	4	2	3	2	6	6	2	4	7
2	41	5	6	1	2	2	5	6	5	4	4	6	1	2	4	3	4	4	4	1	7	5	4	3	5	8	7	2	3	3	5	3	5	4	5	7
2	27	6	7	1	4	1	4	4	4	5	5	5	4	5	4	5	3	5	6	4	5	5	5	5	4	2	4	5	4	5	4	4	4	5	4	2
1	24	6	2	2	1	3	1	5	5	3	7	6	2	1	6	5	5	3	2	1	7	5	6	5	6	8	6	2	5	1	5	4	5	1	6	7
2	46	6	8	1	4	1	4	7	1	4	4	7	4	1	4	3	1	4	4	5	5	1	4	2	1	5	6	1	2	1	1	4	4	4	4	7
1	60	7	4	2	4	1	1	7	1	7	7	7	1	1	1	7	1	1	1	1	6	1	1	4	1	8	7	1	1	1	1	6	6	1	1	7
2	49	7	6	2	2	2	1	2	7	7	7	7	7	1	4	8	1	1	1	6	7	7	4	1	1	1	5	7	5	1	6	7	6	1	3	8
1	20	6	4	1	1	3	5	5	4	5	6	5	3	3	7	6	5	3	1	2	7	3	6	5	6	8	6	3	5	4	5	6	5	6	7	6
1	51	7	6	2	4	1	2	6	5	5	5	7	5	2	5	7	6	2	3	5	7	5	6	6	5	8	5	4	4	3	5	5	6	3	5	3
2	20	7	2	2	1	3	4	6	6	6	5	7	2	4	5	7	1	4	4	2	6	4	6	5	5	6	5	1	4	4	5	5	6	4	5	3
1	56	6	7	1	4	1	2	6	4	4	5	7	3	2	3	7	2	1	3	3	7	2	3	6	2	8	7	3	3	2	2	7	6	1	2	7
1	16	6	7	2	1	3	3	6	5	7	6	7	4	6	6	7	6	3	6	4	6	5	7	6	6	6	7	5	6	5	6	7	6	3	6	7
2	32	6	7	1	4	1	7	7	7	7	7	7	1	1	7	9	1	7	1	1	1	7	7	7	7	6	7	1	1	1	7	7	7	7	7	9
2	20	6	5	2	1	3	6	4	3	5	6	4	3	3	5	5	2	5	1	3	6	5	5	3	6	7	6	5	2	2	6	4	5	5	5	7
1	25	7	7	2	1	3	2	5	2	4	4	6	4	4	6	7	5	1	4	3	6	3	3	3	4	8	7	4	2	4	3	5	3	1	6	7
2	45	6	6	1	4	1	3	6	5	6	6	6	2	4	7	6	6	3	4	2	6	2	5	5	7	7	7	2	5	5	5	6	6	6	7	6
2	31	6	9	1	4	1	3	6	2	5	5	6	2	4	4	7	3	3	3	4	5	2	4	5	2	8	4	3	5	4	3	4	5	2	3	3
1	21	7	6	2	1	3	5	6	4	4	6	7	2	1	6	7	4	6	1	2	7	2	5	4	4	8	7	2	5	1	5	4	7	5	5	7
2	50	4	7	3	2	2	2	6	3	4	5	6	3	2	6	6	2	3	2	2	5	2	3	6	6	5	7	3	3	3	2	5	6	5	5	7
2	48	6	6	1	4	1	3	5	5	7	5	6	3	1	6	8	5	3	2	2	6	5	5	5	6	7	5	4	7	1	5	7	5	2	4	7
2	64	6	8	2	2	2	4	4	4	1	4	5	1	1	6	6	2	4	2	2	3	3	6	2	6	6	5	2	4	2	5	4	5	4	6	3
1	45	6	6	1	4	1	1	7	6	5	7	7	1	1	7	6	3	1	1	1	7	6	7	7	7	7	7	1	6	1	5	1	7	1	7	7
1	43	5	10	1	4	1	1	6	4	7	4	7	4	5	4	7	4	3	5	4	6	4	4	5	4	8	5	5	5	5	1	5	5	1	4	8
2	42	6	6	2	4	1	5	6	2	5	3	5	4	2	4	3	3	6	1	5	4	2	5	5	4	9	6	3	1	2	2	5	6	2	2	3
2	27	7	7	2	4	1	1	5	5	6	7	7	2	2	4	7	5	1	1	3	7	6	6	5	4	8	7	2	7	2	6	6	4	1	4	5
1	32	6	9	3	2	2	2	6	5	7	4	6	4	3	6	8	5	5	2	5	6	4	3	5	4	8	6	5	4	3	5	5	5	4	6	7
1	57	5	5	1	3	1	5	5	3	3	4	4	4	4	4	4	3	5	4	5	4	3	4	4	3	1	4	4	4	4	3	3	5	4	4	1
2	50	3	5	2	4	1	1	3	1	1	1	1	3	4	1	7	1	1	1	1	1	1	1	1	1	5	1	4	1	1	1	3	1	2	1	7
2	34	6	9	1	4	1	2	3	6	5	1	5	2	2	5	7	5	1	3	2	6	4	3	3	3	8	5	2	5	3	5	5	3	1	3	8
1	37	6	5	2	4	1	3	5	5	4	5	6	4	1	5	7	1	1	1	5	5	4	3	5	3	8	6	4	5	1	4	4	5	1	2	7
1	50	7	5	1	4	1	4	3	1	1	4	7	2	2	2	7	2	4	1	4	7	1	1	7	1	8	7	3	1	1	1	1	4	3	4	7
2	51	5	7	1	4	1	1	6	4	4	5	5	1	3	5	6	5	1	4	4	5	5	5	5	5	7	5	5	4	6	5	4	5	1	5	7
2	50	5	7	1	4	1	2	5	6	5	6	6	3	2	4	5	6	1	2	3	6	3	6	3	4	4	6	3	5	2	5	6	5	1	3	5
1	51	6	8	2	4	1	1	2	2	6	5	7	1	2	1	7	1	1	1	1	7	2	5	6	1	3	7	1	5	1	2	6	5	1	1	8
1	37	4	9	1	3	1	1	7	5	7	5	5	1	3	5	8	1	1	2	1	7	3	3	4	1	8	5	3	6	3	5	7	6	1	6	8
1	36	7	6	1	4	1	5	5	6	6	5	6	4	4	7	6	4	5	4	2	5	4	4	4	7	7	4	3	5	3	5	5	5	3	7	6
2	56	3	5	2	4	1	1	5	6	5	5	6	3	2	4	1	6	2	2	4	7	5	5	4	4	8	5	4	6	4	7	5	3	1	5	5
2	57	6	3	2	2	2	5	5	1	2	2	5	4	2	6	9	6	4	2	1	6	2	6	2	2	8	6	3	3	4	4	3	5	6	5	7
1	58	6	3	1	4	1	5	6	4	2	5	7	3	3	6	7	6	4	2	3	7	4	6	6	6	7	7	3	6	4	4	4	5	3	6	7
1	55	6	6	1	4	1	1	3	5	2	3	7	1	1	1	8	2	1	1	1	5	1	4	4	2	8	6	1	2	1	2	2	2	1	2	7
1	50	6	4	3	4	1	6	5	5	5	6	5	4	5	6	6	3	5	4	1	6	5	6	6	6	7	6	2	6	4	5	5	5	5	7	6
1	16	4	9	3	1	3	2	5	2	6	6	4	2	2	5	5	3	3	2	4	6	2	6	4	5	6	5	5	4	4	3	4	2	5	7	6
1	43	4	7	1	3	1	1	4	3	5	4	5	3	1	5	8	5	1	1	3	4	3	4	4	3	4	5	5	3	1	5	5	5	1	4	8
1	45	5	5	2	3	1	2	5	6	5	6	3	2	5	5	8	7	1	6	1	6	5	7	6	6	4	4	2	5	5	5	7	5	1	5	8
1	33	5	4	1	4	1	1	6	4	4	4	7	2	2	4	7	1	1	1	1	7	2	4	4	2	8	6	1	4	2	3	1	6	1	2	3
1	40	3	6	1	4	1	1	6	2	3	2	7	1	1	1	7	2	1	1	1	7	1	2	6	1	8	5	1	2	1	2	3	7	1	1	3
1	51	4	5	2	4	1	1	7	2	3	3	7	3	2	1	3	4	1	3	3	5	2	3	5	2	3	4	2	4	3	1	3	4	1	1	3
2	38	6	1	2	4	1	4	1	7	1	7	7	1	1	3	7	1	4	1	1	7	7	7	1	3	1	7	1	7	1	7	7	4	1	7	5
1	43	7	8	1	4	1	1	6	1	2	1	4	1	1	7	6	2	3	1	2	5	2	1	2	6	2	6	2	3	1	1	2	7	2	1	3
1	43	5	5	1	4	1	4	7	4	4	5	7	2	3	4	3	3	3	1	1	7	5	3	7	4	8	7	3	4	1	4	4	7	3	3	7
1	48	3	2	2	4	1	4	2	3	6	5	4	1	2	6	6	6	3	3	1	5	3	5	4	7	7	6	1	5	4	3	6	1	7	7	6
2	33	7	9	1	4	1	4	4	4	4	4	4	4	4	4	7	4	4	4	4	4	4	4	4	4	1	4	4	4	4	4	4	4	4	4	7
1	34	5	6	1	3	1	1	7	1	1	6	6	1	1	7	6	1	1	1	1	7	5	1	1	1	8	6	2	3	1	6	3	2	1	7	6
1	32	3	8	2	4	1	4	3	5	5	3	6	4	4	5	7	6	3	4	3	5	4	4	4	4	4	6	3	4	3	5	3	4	4	4	7
2	60	6	3	1	2	2	6	6	3	5	3	5	1	2	7	6	3	6	1	1	5	3	2	3	6	7	5	2	1	2	1	5	4	5	6	6
1	21	7	3	2	1	3	1	6	7	4	6	7	1	1	6	6	4	1	1	1	7	2	6	6	4	8	6	1	6	1	7	4	6	1	6	6
2	55	6	7	1	2	2	4	4	7	4	5	5	3	2	5	1	2	4	2	3	7	3	4	5	5	8	7	4	5	2	6	3	5	4	5	7
2	34	4	6	3	4	1	5	4	6	6	7	6	4	7	5	9	5	4	6	6	7	7	4	4	4	9	6	6	7	5	4	7	2	5	5	9
1	21	6	3	1	1	3	2	2	5	3	6	5	4	3	6	5	5	2	3	2	4	3	6	5	5	6	5	3	5	4	5	5	2	3	5	6
2	54	6	6	1	2	2	4	7	5	4	5	7	2	3	6	1	3	6	3	2	7	5	5	5	6	1	6	3	5	1	6	4	6	2	7	7
2	61	5	4	1	4	1	2	5	5	5	6	5	6	6	6	6	5	2	6	5	6	5	5	3	6	7	5	5	6	6	6	5	4	2	4	6
1	29	6	5	1	1	3	1	5	5	4	5	7	2	1	1	7	4	1	1	3	5	5	6	6	6	6	7	4	4	1	4	5	5	1	4	7
1	25	5	6	3	3	1	2	5	1	2	4	6	1	1	2	7	5	2	2	2	6	2	5	4	3	8	6	2	4	1	2	4	5	2	5	7
2	36	4	5	2	4	1	7	2	4	4	2	4	1	3	2	9	4	7	3	3	4	3	3	4	3	9	4	1	4	4	4	4	4	7	4	9
2	52	6	4	1	2	2	3	6	5	3	5	6	1	2	6	6	2	5	1	1	5	2	6	4	6	7	4	1	6	2	3	2	5	2	5	6
1	18	7	3	3	1	3	4	4	1	2	5	6	1	1	3	7	1	4	1	1	7	2	5	4	1	8	6	1	6	1	4	1	4	5	3	5
1	57	5	3	1	3	1	4	4	4	4	4	4	4	4	4	8	4	4	4	4	4	4	4	4	4	6	6	4	4	4	4	4	4	4	4	7
2	44	7	4	1	4	1	7	6	3	6	6	5	2	3	4	9	5	7	3	3	5	3	5	5	5	6	5	2	6	3	4	3	6	5	4	3
1	52	7	4	1	4	1	1	7	4	2	5	7	1	2	1	3	1	1	5	1	4	6	6	6	1	1	6	1	2	2	2	4	7	1	1	1
2	26	4	9	2	4	1	5	4	4	3	2	5	2	3	4	5	2	2	3	3	3	4	4	5	3	6	6	4	4	4	3	4	4	3	5	6
1	20	7	3	2	1	3	1	5	5	6	5	5	1	2	7	6	1	1	1	1	6	2	5	3	5	8	3	2	5	2	5	6	4	5	7	6
1	62	6	9	1	2	2	1	6	2	6	5	6	2	5	5	8	2	1	5	3	7	3	2	1	5	8	3	1	4	6	2	7	2	1	6	8
1	50	6	8	1	4	1	4	6	5	2	5	6	2	2	6	6	6	5	2	4	5	5	4	6	7	7	6	3	4	2	2	4	6	4	5	7
1	21	6	4	2	1	3	1	7	2	5	5	5	1	3	5	3	6	1	3	1	3	1	5	4	4	4	6	3	5	4	2	5	4	1	4	7
2	41	6	6	2	4	1	1	5	5	6	5	7	2	4	5	7	6	1	4	3	7	2	3	7	5	8	7	1	6	6	6	5	6	1	5	7
2	61	5	5	1	2	2	2	6	4	4	5	5	2	2	6	6	5	3	2	2	6	4	5	3	5	8	6	3	4	3	4	4	5	2	6	7
1	27	6	9	1	4	1	4	7	5	7	6	7	4	6	4	8	6	3	5	1	7	3	6	5	4	8	7	4	4	5	5	5	6	4	4	7
2	48	6	9	2	4	1	1	7	1	5	2	2	1	1	1	3	6	1	1	1	3	1	1	7	1	3	4	1	1	1	1	3	7	1	1	3
2	60	5	8	1	4	1	1	6	1	6	2	7	1	1	2	7	1	1	1	1	7	1	2	6	1	8	6	4	1	1	1	4	7	1	1	3
1	48	2	5	2	3	1	3	5	4	7	6	7	1	3	4	7	3	4	3	3	7	3	6	5	5	8	7	1	4	4	3	6	4	5	4	7
2	25	5	3	2	4	1	3	3	3	4	3	4	3	3	5	4	3	3	4	3	3	4	4	3	4	4	4	4	3	3	3	3	4	4	4	5
2	43	4	6	2	4	1	1	2	1	5	1	5	1	1	6	6	3	1	3	1	6	1	1	7	1	3	5	1	3	2	5	5	6	2	3	3
2	37	6	11	1	4	1	5	2	3	2	6	3	3	3	3	4	5	2	5	6	7	5	6	5	2	7	7	6	5	2	5	3	5	3	6	1
2	57	6	3	1	4	1	4	6	5	4	6	7	1	1	6	7	6	1	1	1	6	5	5	4	5	4	6	1	5	2	5	2	6	1	4	3
1	40	6	9	1	3	1	2	5	5	6	6	7	2	2	3	7	5	3	4	3	7	5	6	6	5	8	7	2	6	3	6	5	5	3	6	7
2	18	6	8	1	1	3	3	6	5	7	6	6	4	3	6	8	6	3	3	4	4	5	5	5	6	7	7	5	6	3	6	4	5	2	6	7
2	26	7	5	1	4	1	1	1	1	7	1	7	1	1	1	7	1	1	1	1	7	1	1	7	1	3	7	1	1	1	1	7	1	1	1	7
1	21	7	1	1	1	3	1	7	6	7	6	7	1	5	5	7	5	1	4	1	6	5	7	4	4	6	7	1	7	4	6	6	7	1	5	7
1	60	7	3	1	2	2	5	6	6	2	7	1	1	1	7	5	2	1	1	1	7	3	7	1	6	6	6	3	7	1	5	3	6	7	6	6
2	59	6	7	1	4	1	6	6	4	5	2	6	2	2	5	9	2	6	2	4	6	4	3	6	6	8	6	1	3	2	6	6	4	6	4	9
2	52	2	8	1	4	1	3	5	5	5	6	6	4	2	6	7	5	3	3	3	5	5	5	5	4	6	5	3	4	3	4	4	3	2	5	6
1	45	6	6	3	4	1	1	4	7	7	7	4	7	2	6	8	3	1	5	7	5	7	5	5	5	5	6	7	7	5	7	7	5	1	6	8
2	57	6	4	1	2	2	1	3	5	3	6	5	2	2	4	5	3	1	1	1	5	3	1	2	2	8	5	1	4	1	3	2	4	2	2	7
1	26	7	6	2	4	1	4	4	4	6	4	6	4	4	4	8	6	4	4	4	6	4	5	4	4	8	4	4	4	4	4	6	4	4	4	7
1	17	5	7	1	1	3	4	4	6	4	7	2	4	3	6	6	6	2	3	2	7	5	7	2	6	6	7	4	6	4	5	2	6	5	5	7
1	34	6	8	1	2	2	1	4	6	5	6	6	5	4	4	7	6	1	4	6	7	3	5	2	2	8	5	6	5	4	4	7	4	1	4	8
2	68	6	2	1	2	2	3	1	1	1	4	6	1	1	5	6	1	1	1	1	5	3	1	1	6	8	6	1	1	1	1	1	1	4	3	7
2	40	5	7	1	4	1	1	1	1	1	1	5	1	1	1	7	1	1	1	1	5	1	1	1	1	8	5	1	1	1	1	1	1	1	1	7
2	32	4	6	3	4	1	6	3	5	4	3	5	4	2	2	6	5	2	6	5	4	4	3	2	3	5	3	3	5	2	4	6	4	5	2	5
1	32	7	6	2	3	1	6	4	4	6	6	4	4	5	4	4	1	2	5	5	5	4	2	5	4	1	5	5	4	4	4	6	4	3	4	7
1	53	1	7	2	4	1	1	6	1	3	2	6	1	1	2	1	2	1	1	1	7	1	2	7	1	1	7	1	2	1	1	6	6	2	2	7
1	30	6	7	2	4	1	4	6	4	5	7	6	4	5	5	5	1	4	4	5	6	4	7	5	5	6	7	3	7	2	2	6	5	4	5	7
2	34	3	4	1	4	1	1	5	4	6	4	7	1	1	2	7	5	3	1	1	5	3	3	4	4	4	7	1	4	1	4	5	5	3	4	7
1	38	5	8	3	4	1	5	7	1	6	5	7	6	1	6	7	3	5	1	5	7	1	4	6	5	8	7	5	5	1	3	3	6	4	5	7
1	28	4	5	2	4	1	6	4	5	4	4	5	4	5	4	2	4	3	4	4	4	4	4	4	4	5	4	4	4	4	4	4	4	4	4	5
2	33	4	3	1	4	1	1	5	5	4	5	3	5	5	7	6	5	1	2	4	7	4	5	4	7	7	3	7	5	5	5	4	5	1	7	6
1	18	6	3	1	1	3	6	6	5	3	5	6	3	4	7	6	4	5	4	2	7	2	5	5	5	8	6	4	3	3	4	4	5	6	6	6
1	27	4	1	2	4	1	5	4	3	1	5	4	1	1	6	6	2	6	1	1	4	2	6	5	4	6	4	1	3	1	2	1	6	5	5	3
1	19	7	6	1	1	3	2	4	4	4	5	6	2	1	5	7	3	2	2	2	6	2	5	3	4	8	6	5	5	4	5	4	6	3	4	3
1	44	4	3	2	4	1	3	4	4	5	4	5	3	3	3	7	3	3	3	3	5	3	4	3	5	7	5	3	4	3	3	4	4	3	3	7
1	59	6	2	1	3	1	1	2	4	4	5	6	1	1	3	7	2	1	1	2	7	6	4	2	6	8	6	2	4	2	3	4	4	1	4	7
2	25	6	6	2	4	1	1	6	4	3	5	5	4	1	6	6	2	2	1	4	3	5	5	5	6	7	4	4	5	1	5	4	4	3	5	6
1	47	4	4	1	4	1	1	4	3	4	6	7	1	4	5	7	3	1	4	1	6	3	4	6	2	8	6	1	2	2	2	3	7	1	4	7
2	27	5	6	2	4	1	1	3	2	2	6	1	1	1	6	6	2	1	1	1	2	4	5	1	5	7	6	1	5	1	5	1	2	1	6	6
1	25	6	2	2	4	1	7	7	5	4	4	7	4	4	6	7	3	7	5	5	7	3	4	4	5	9	5	5	3	7	4	3	5	7	4	6
1	62	4	4	1	4	1	1	7	1	2	5	7	2	1	4	7	3	3	1	1	7	1	4	4	3	8	7	1	1	1	1	3	3	4	4	6
2	50	6	4	1	4	1	1	7	6	6	6	7	1	2	6	3	6	1	2	1	7	4	6	7	6	3	6	2	4	2	6	6	7	1	6	3
2	77	7	10	2	2	2	2	4	5	6	7	4	4	2	5	5	2	1	2	5	6	4	6	3	4	6	6	4	6	2	3	6	4	1	5	7
2	35	6	9	2	4	1	2	5	3	5	3	7	1	3	2	7	6	1	4	1	7	1	7	5	2	8	7	1	2	4	3	7	5	5	3	7
2	34	7	8	2	4	1	4	4	5	1	5	5	4	1	7	6	1	4	1	4	5	5	5	5	7	7	5	4	5	1	5	1	5	4	7	6
2	16	6	4	2	1	3	5	1	6	7	6	5	1	1	7	6	1	4	1	1	5	4	6	3	7	7	7	1	2	1	5	3	6	2	7	7
2	59	7	8	1	2	2	1	1	4	7	7	4	1	1	7	6	1	1	1	1	7	4	1	1	1	8	7	1	1	1	4	7	7	1	1	3
1	61	4	5	1	4	1	1	6	5	7	5	7	4	4	6	3	5	1	4	4	7	5	5	5	6	3	5	5	5	3	4	4	7	1	5	3
1	50	6	3	2	3	1	1	7	4	1	4	6	2	2	3	5	2	1	3	2	7	3	4	7	3	3	7	2	2	2	5	2	5	1	5	6
2	28	6	8	1	4	1	1	4	7	7	7	7	5	1	2	5	1	3	1	6	7	1	6	6	5	8	7	6	6	2	2	6	5	4	5	7
2	30	6	5	1	4	1	5	5	4	5	6	6	2	2	7	3	1	1	1	1	6	2	1	5	1	8	6	1	3	1	2	1	7	4	3	3
2	52	5	6	1	4	1	1	4	3	3	3	5	3	4	3	7	3	1	3	3	4	4	3	4	3	3	4	3	3	4	3	4	5	1	3	3
2	57	5	9	1	2	2	2	2	6	5	6	6	2	4	6	6	4	2	3	2	5	3	6	2	6	7	5	2	6	5	6	5	2	1	7	6
1	54	6	6	2	4	1	1	7	4	7	1	7	1	1	7	3	2	2	5	1	7	3	1	7	3	2	7	1	1	1	1	7	7	1	4	3
1	19	5	3	1	1	3	2	4	5	3	7	5	2	2	7	6	5	2	2	2	6	3	6	2	4	6	5	2	5	2	5	3	4	2	7	6
1	24	7	1	2	1	3	6	6	3	1	2	7	1	1	4	7	1	6	1	1	7	2	3	6	5	8	7	1	3	1	1	1	6	6	4	7
2	41	4	3	2	2	2	1	7	5	4	5	7	1	1	4	7	1	1	1	1	7	1	1	1	1	8	7	1	5	1	3	5	5	1	2	7
1	28	6	6	3	4	1	1	5	2	4	5	5	1	2	6	6	1	1	2	1	5	2	2	1	6	7	5	1	4	2	2	5	5	1	6	6
2	50	5	3	2	4	1	2	3	3	1	6	6	1	1	5	7	4	5	1	1	7	2	7	5	4	6	7	1	3	1	3	2	4	3	5	7
2	62	6	8	1	2	2	3	2	5	4	6	5	2	2	6	6	5	2	3	2	5	5	6	4	6	7	6	4	5	5	5	4	3	1	6	6
2	42	6	5	1	2	2	1	1	6	5	6	5	1	1	4	5	1	1	1	1	3	5	5	3	5	7	5	3	5	1	4	5	1	1	4	8
1	50	6	6	1	4	1	1	4	1	5	4	7	1	1	3	7	3	1	2	2	6	3	3	6	1	1	7	1	1	1	1	4	7	1	4	7
1	42	6	6	2	4	1	5	7	5	6	5	7	4	4	5	7	5	5	4	4	6	5	5	5	4	8	5	4	5	5	4	7	5	5	5	8
1	17	6	5	1	1	3	1	2	2	4	4	5	2	1	5	6	1	1	1	2	6	2	5	1	5	8	5	3	3	1	4	3	2	1	6	6
1	29	6	8	3	1	3	2	7	5	6	5	3	6	1	7	6	3	5	2	4	4	4	2	6	5	3	6	5	5	3	5	6	5	3	6	6
1	21	7	3	1	1	3	3	5	5	5	6	7	1	2	5	7	1	3	1	1	7	1	6	5	1	8	5	2	7	2	5	4	2	2	6	6
